# Supplementary material for: Chemotherapy-Induced Oral Mucosal Injury Is Defined by p53 Activation, Cell Cycle Arrest and Diverse Epithelial Progenitor Dynamics
Source: bioRxiv. 2026 Apr 9:2026.04.06.716752. Preprint. [Version 1] doi: 10.64898/2026.04.06.716752 (PMC13081878; doi:10.64898/2026.04.06.716752)
Supplement: Supplement 2 [file media-2.xlsx]

## Sheet: Table S1 Bulk RNASeq tongue 
Table S1. Differentially expressed genes identified in tongues of 5-FU-treated mice versus PBS controls via bulk RNASeq and DESeq2 analysis.
		D1vsPBS		D2vsPBS		D4vsPBS		D6vsPBS		D8vsPBS
ID	GeneName	log2FC	FDR	log2FC	FDR	log2FC	FDR	log2FC	FDR	log2FC	FDR
ENSMUSG00000078249.5	Hmga1b	6.82763	3.48872e-09	3.71607	1	3.9837	0.0241065	3.59621	1	6.86049	0.000452463
ENSMUSG00000058669.7	Nkx2-9	5.61285	1.60727e-07	5.29676	1.8891e-06	4.87935	6.5875e-06	5.26668	1.78423e-06	5.28967	5.44806e-07
ENSMUSG00000061099.12	Gapdhs	5.24933	1.9555e-07	5.3895	4.19652e-07	3.99113	0.000382267	4.65836	5.03916e-06	5.03955	2.59879e-07
ENSMUSG00000065208.1	Gm24616	5.11711	0.744699	6.03964	0.382646	7.28959	0.0107705	6.24599	0.210092	4.10707	1
ENSMUSG00000099081.1	Gm27624	5.06848	0.0325993	7.41289	0.0359579	6.02805	4.33144e-05	4.63114	0.126358	5.50799	0.236189
ENSMUSG00000070337.4	Gpr179	4.84144	3.56417e-05	4.69239	0.000182816	3.87405	0.00242996	4.2274	0.00119053	3.9678	0.00159453
ENSMUSG00000032128.15	Robo3	4.48501	0.000739179	3.7843	1	4.20915	0.00081118	4.15989	0.00293121	3.88488	0.00255234
ENSMUSG00000024806.4	Mlana	4.46952	0.000675852	3.95785	1	2.87125	1	2.41596	1	3.11998	1
ENSMUSG00000104155.1	Gm38103	4.45771	0.000448534	4.6877	0.000151283	3.77167	0.00464328	4.23429	0.00102255	4.44729	0.000175311
ENSMUSG00000094259.1	Gm14536	3.93008	0.0117205	2.95494	0.953719	-0.991408	0.909388	0.049649	0.994013	2.57512	0.533063
ENSMUSG00000094574.1	Gm15027	3.93008	0.0117205	2.95494	0.953719	-0.991408	0.909388	0.049649	0.994013	2.57512	0.533063
ENSMUSG00000010651.4	Acaa1b	3.89273	0.00716074	3.68405	1	4.20234	0.000552195	4.63825	6.18999e-05	4.25497	0.000788192
ENSMUSG00000083364.4	Llph-ps2	3.88591	0.0333218	2.44846	1	2.87598	0.250226	2.91742	1	3.54845	0.0209991
ENSMUSG00000058589.14	Anks1b	3.84966	1.26328e-05	3.56392	0.000114349	2.8673	0.00165108	3.14987	0.000541556	3.81474	3.66279e-06
ENSMUSG00000085389.7	1700003M07Rik	3.7336	0.0332655	3.00418	1	3.07786	1	3.8191	1	3.71877	1
ENSMUSG00000068744.12	Psrc1	3.58675	5.45126e-26	3.44122	4.30954e-20	2.85985	9.26019e-15	3.01568	9.31276e-17	2.92174	4.61779e-16
ENSMUSG00000041954.18	Tnfrsf18	3.57675	8.83858e-05	3.30179	0.00100453	3.24921	0.000267345	3.38038	0.000227436	3.21091	0.000272064
ENSMUSG00000031886.14	Ces2e	3.55766	7.04226e-10	3.63825	1.69226e-08	1.94646	0.00946831	2.78542	1.16648e-05	2.55888	6.29716e-05
ENSMUSG00000034818.16	Celf5	3.52093	0.00178801	2.62398	0.0496151	2.60186	0.0197647	2.50525	0.0420515	2.41275	0.0443355
ENSMUSG00000024731.15	Ms4a10	3.21633	0.00294112	3.13388	0.0039412	2.59463	0.010908	2.70597	0.0148888	2.39188	0.0275749
ENSMUSG00000024521.8	Pmaip1	3.20287	0.00414513	3.04205	0.00708155	3.51332	0.000188666	3.56491	0.000243356	3.47387	0.000268903
ENSMUSG00000022385.11	Gtse1	3.13599	1.18512e-08	2.86271	3.6443e-07	2.64667	2.6873e-06	2.7362	3.45697e-06	2.51185	1.13599e-05
ENSMUSG00000034275.18	Igsf9b	3.13125	4.56286e-05	2.85657	0.000347292	2.82931	0.000157592	2.9787	0.000149275	2.80947	0.000181883
ENSMUSG00000033520.2	Idi2	3.03523	0.00576398	2.4547	0.0178697	0.667341	0.793511	4.37514	1.6897e-07	5.5714	1.5826e-18
ENSMUSG00000078706.4	Gm53	2.98801	1	3.23192	1	2.21561	1	3.64563	1	3.98506	0.00270963
ENSMUSG00000045349.15	Sh2d5	2.98607	1	4.18135	1	5.7976	5.23806e-09	5.6244	2.64457e-06	6.37694	7.62159e-11
ENSMUSG00000061988.3	Rpl10a-ps2	2.94257	0.152642	2.56175	1	0.475494	1	4.23904	0.00034785	5.55765	1.31887e-08
ENSMUSG00000088378.1	Gm25184	2.89132	0.999754	2.1215	0.942166	1.52751	0.77922	2.50069	0.423795	2.98293	0.00974271
ENSMUSG00000026831.16	1700007K13Rik	2.87244	0.00066389	2.74452	0.00190658	2.3876	0.00335189	2.66678	0.00121575	2.78536	0.000258618
ENSMUSG00000030641.10	Ddias	2.82246	0.00210916	2.91014	0.000795148	2.75988	0.000935835	2.85426	0.00072463	2.9186	0.000296391
ENSMUSG00000021509.5	Slc25a48	2.81459	0.0786783	2.76861	1	3.6403	0.000864873	3.77569	0.00121351	3.53247	0.00169794
ENSMUSG00000075122.5	Cd80	2.7878	0.00239262	2.64112	0.00537437	2.38991	0.00700512	2.20367	0.0321568	2.40335	0.00860943
ENSMUSG00000007783.10	Cpt1c	2.74127	9.74152e-20	2.54141	3.53813e-13	1.85024	5.74771e-08	2.41292	1.7432e-15	2.17607	6.96109e-12
ENSMUSG00000028211.11	Trp53inp1	2.68997	4.95295e-50	2.42798	5.08046e-23	1.62658	6.40034e-16	2.10866	4.52751e-28	2.05252	8.67656e-20
ENSMUSG00000001986.16	Gria3	2.58337	2.40175e-05	2.87691	6.89647e-07	2.79221	2.40011e-07	2.93444	8.69277e-08	2.99131	1.86145e-08
ENSMUSG00000037855.15	Zfp365	2.54597	9.29854e-05	2.58146	7.65167e-05	2.05398	0.00195551	2.58918	5.72445e-05	2.55424	2.0265e-05
ENSMUSG00000056071.12	S100a9	2.53483	1	2.36363	1	3.28863	0.0265288	1.66822	1	2.47616	1
ENSMUSG00000028758.12	Kif17	2.50265	1	2.75799	1	3.56371	0.00394132	4.25147	0.000454032	5.05382	1.41128e-06
ENSMUSG00000099137.1	Gm10603	2.49015	1	1.87111	1	3.56431	0.00394132	4.02294	0.012565	3.72426	0.0104695
ENSMUSG00000064451.1	Snora23	2.39947	0.836751	2.2622	0.890547	3.7495	0.0138554	-0.158206	1	1.94071	0.588877
ENSMUSG00000021668.15	Polk	2.3808	2.69529e-13	2.09609	3.21752e-09	1.60586	1.11191e-05	1.5405	0.00018409	1.50234	0.000119863
ENSMUSG00000038576.15	Susd4	2.37299	0.063956	2.7572	0.00956283	2.34123	0.0210866	3.01613	0.00112302	3.20999	0.000189407
ENSMUSG00000110631.1	Gm42047	2.34829	5.0987e-13	1.85079	1.12813e-06	2.31442	2.23533e-18	2.12655	1.90304e-07	1.49535	4.64773e-05
ENSMUSG00000034394.14	Lif	2.34017	0.0152828	1.42114	0.427711	1.67106	0.108048	1.18245	0.461981	1.6065	0.137192
ENSMUSG00000022074.6	Tnfrsf10b	2.3298	5.28952e-06	2.31576	5.54479e-06	1.92929	0.000179897	2.2645	7.52654e-06	2.1291	2.41462e-05
ENSMUSG00000025912.16	Mybl1	2.32775	1.36423e-06	2.08406	6.22203e-05	1.88193	0.00025311	2.09057	2.91985e-05	2.02131	3.7073e-05
ENSMUSG00000026822.14	Lcn2	2.32711	0.107017	2.04697	0.125326	3.10391	0.000103421	3.9894	1	4.21779	6.45691e-06
ENSMUSG00000021148.11	Gm9745	2.3134	0.332052	1.84836	1	-0.407984	1	3.54511	0.00326309	4.71018	2.34598e-07
ENSMUSG00000036678.8	Aaas	2.28857	5.38646e-18	2.416	1.24652e-25	1.94742	9.15644e-12	2.47268	5.09726e-18	2.35244	5.12369e-18
ENSMUSG00000054612.4	Mgmt	2.26872	0.0425458	2.1847	0.0483294	1.60244	0.167528	1.85328	0.101864	1.68296	0.121245
ENSMUSG00000039450.11	Dcxr	2.26042	6.8242e-17	2.39271	9.7519e-15	1.97307	2.1972e-12	2.25282	2.14863e-17	2.11864	4.36554e-16
ENSMUSG00000008167.14	Fbxw9	2.13806	1.34334e-15	2.2381	6.69791e-17	1.37701	3.07178e-06	1.94566	1.38433e-13	1.89511	1.66956e-13
ENSMUSG00000028893.8	Sesn2	2.13072	2.1453e-07	2.0084	3.34625e-07	1.2913	0.00479246	1.41006	0.00316416	1.44504	0.000945132
ENSMUSG00000034457.10	Eda2r	2.12415	2.91502e-09	2.25054	1.21587e-09	1.94046	3.30377e-08	1.89144	2.44639e-07	1.73834	2.73377e-06
ENSMUSG00000005107.13	Slc2a9	2.11465	0.00263093	2.00175	0.00701847	1.24079	0.145632	1.68023	0.0255662	1.78826	0.00808023
ENSMUSG00000024912.6	Fosl1	2.06483	0.000297374	2.76644	8.86633e-07	2.03162	0.000161681	1.35314	0.0422103	1.79059	0.000972045
ENSMUSG00000102813.1	Gm37795	2.00142	1.01639e-08	1.77045	1.87017e-06	1.11453	0.00813662	1.44758	0.000620271	1.45031	0.00015036
ENSMUSG00000112478.1	Gm47761	1.99312	0.00499112	1.38061	0.167835	2.04883	0.000655263	1.86855	0.0111644	1.05166	0.250202
ENSMUSG00000112129.1	Pbld1	1.99023	1	0.794789	1	3.43131	0.0037137	2.04672	1	2.01374	1
ENSMUSG00000005355.9	Casp14	1.97669	4.00838e-06	1.82557	3.09539e-05	0.688562	0.348131	1.43053	0.00414707	1.58429	0.000271356
ENSMUSG00000029378.5	Areg	1.96077	0.0650159	2.02529	0.0239808	2.52502	0.000261468	1.38132	0.259453	2.4808	0.000630157
ENSMUSG00000079012.11	Serpina3m	1.90399	1	2.48936	1	4.82224	6.55303e-06	3.8593	0.00682995	4.35216	0.00130267
ENSMUSG00000021250.13	Fos	1.89939	0.000112984	0.575686	0.526029	0.119248	0.939056	-0.360021	0.634408	0.105996	0.92624
ENSMUSG00000024177.9	Nme4	1.89751	0.000154516	2.02433	0.000698503	1.58385	0.00243679	1.9261	3.53631e-05	2.14703	1.2673e-06
ENSMUSG00000064057.12	Scgb3a1	1.87841	1	0	1	3.46408	0.0150583	2.79338	1	2.9972	1
ENSMUSG00000058761.5	Rnf169	1.87126	2.62997e-12	1.86328	4.16431e-13	1.38057	5.30774e-07	1.57337	6.64462e-09	1.47363	3.70346e-08
ENSMUSG00000083897.1	Gm14843	1.86364	0.999754	0.86157	1	0.661766	1	0.94253	1	3.33449	0.0302431
ENSMUSG00000021750.15	Fam107a	1.82597	0.168985	2.10264	0.017	1.43051	0.141395	1.89615	0.0281368	2.1009	0.00483956
ENSMUSG00000021091.8	Serpina3n	1.82137	0.00014919	2.37453	1.6609e-09	4.74616	1.02259e-65	3.80573	2.1871e-14	4.12727	1.06612e-25
ENSMUSG00000032135.15	Mcam	1.80816	1.88174e-19	1.48319	6.44853e-10	1.46608	1.37413e-11	1.48584	6.49119e-13	1.46117	1.36142e-12
ENSMUSG00000020423.6	Btg2	1.79806	2.28635e-20	1.40215	1.96982e-09	1.14212	1.15982e-07	1.42155	0.000750618	1.48411	1.67035e-05
ENSMUSG00000024778.13	Fas	1.77675	0.000110999	1.30541	0.0235797	1.58565	0.00030235	1.59759	0.0016224	1.23639	0.0251669
ENSMUSG00000111468.1	5033425B01Rik	1.77197	0.0062664	1.25993	0.144801	1.13552	0.137877	0.98037	0.266504	1.35106	0.0301692
ENSMUSG00000030609.18	Aen	1.75434	2.84107e-23	1.78134	4.90273e-21	1.62984	5.89947e-22	1.74658	1.45469e-24	1.84412	1.5634e-27
ENSMUSG00000023067.14	Cdkn1a	1.75032	8.38902e-60	1.69162	9.74367e-42	0.735756	0.000221404	0.946387	2.10266e-17	0.74186	6.15583e-12
ENSMUSG00000086665.1	Gm13067	1.73511	0.000136271	1.83384	3.20486e-05	0.751666	0.247463	1.14823	0.042846	1.25832	0.00592007
ENSMUSG00000006800.14	Sulf2	1.72846	5.01713e-14	1.50479	6.98692e-11	1.38892	5.82093e-09	1.47794	1.99244e-10	1.31766	1.78331e-09
ENSMUSG00000043557.16	Mdga1	1.72538	0.00410827	0.809845	0.649546	0.575432	0.583506	1.04469	0.181256	0.911512	0.196707
ENSMUSG00000108271.1	Gm44236	1.71928	1	0.870931	1	2.79912	0.108486	3.3601	0.0962573	3.54813	0.00494466
ENSMUSG00000027663.12	Zmat3	1.71879	5.74455e-16	1.7136	3.21777e-14	1.17204	1.72586e-06	1.33423	4.32746e-09	1.30724	3.37511e-09
ENSMUSG00000032839.13	Trpc1	1.71226	0.00270736	1.44366	0.0239808	0.788006	0.38297	1.0494	0.147688	1.37609	0.0150803
ENSMUSG00000002289.16	Angptl4	1.70682	0.307385	2.01985	0.00925841	3.02045	2.38679e-06	2.9709	1	2.8106	0.00433367
ENSMUSG00000056054.9	S100a8	1.70066	1	2.50967	1	3.8694	0.004785	2.43633	1	3.7342	0.00268811
ENSMUSG00000046203.11	Sprr2g	1.69713	0.219499	2.83725	0.000404407	2.11488	0.0144802	-0.208811	1	-1.05435	1
ENSMUSG00000086825.1	Gm15675	1.68238	0.0474047	1.46088	0.130757	1.63874	0.0184627	1.6423	0.0310454	1.56608	0.0306431
ENSMUSG00000026048.16	Ercc5	1.67597	3.32198e-13	1.56222	6.60057e-11	1.094	1.90625e-05	1.31751	1.34142e-07	1.19441	2.14476e-06
ENSMUSG00000111548.1	Gm8162	1.669	0.0380424	1.76522	0.0147575	0.902558	0.390357	0.981438	0.352656	1.72552	0.0084788
ENSMUSG00000087132.8	A930001C03Rik	1.65622	0.0352853	1.4896	0.0725575	0.737469	0.564692	1.26143	0.131202	1.3839	0.0524981
ENSMUSG00000026173.15	Plcd4	1.65	2.45629e-05	1.5464	0.000140999	1.19286	0.00414829	1.51309	0.000584404	1.06632	0.0221513
ENSMUSG00000025934.15	Gsta3	1.6406	0.313511	1.21959	0.433272	1.40744	0.217983	2.64165	0.000378879	2.94211	4.97923e-05
ENSMUSG00000024222.17	Fkbp5	1.62827	0.00564547	1.66311	1.12813e-06	2.15245	2.41706e-13	2.94047	7.74623e-12	3.3729	1.83921e-26
ENSMUSG00000019577.6	Pdk4	1.62349	0.000194498	0.72476	0.326399	2.73366	2.57941e-17	1.97987	1	1.90003	1
ENSMUSG00000076498.2	Trbc2	1.60898	0.600526	2.39661	0.0530288	3.30805	0.000130589	2.6089	0.0108136	2.53171	0.012246
ENSMUSG00000051811.14	Cox6b2	1.60108	0.0223228	1.50263	0.0356426	1.02984	0.205869	1.92406	0.000890003	1.2878	0.105397
ENSMUSG00000036676.14	Tmtc3	1.59797	3.57324e-13	1.28261	1.82685e-07	0.988458	3.02932e-05	1.0276	4.48539e-05	0.831897	0.00103961
ENSMUSG00000112243.1	Gm47342	1.59607	0.00503272	1.69651	0.00147256	1.96859	9.78664e-06	1.68961	0.00189782	1.8739	8.79571e-05
ENSMUSG00000037325.10	Bbs7	1.59121	0.00268881	1.81697	0.000179893	1.2914	0.0166212	1.62384	0.00132972	1.80787	6.00211e-05
ENSMUSG00000028989.3	Angptl7	1.58019	0.275608	1.12786	0.408152	2.50442	1.577e-05	3.12547	1.10165e-05	2.3763	3.13043e-05
ENSMUSG00000066643.12	Wdr35	1.57041	3.28192e-06	1.47643	3.75818e-05	1.04983	0.00473915	1.09842	0.00609665	1.05448	0.00564306
ENSMUSG00000031284.16	Pak3	1.55283	0.0678144	1.79477	0.0101447	1.11365	0.177948	1.12752	0.208044	1.26813	0.0861152
ENSMUSG00000086965.1	Rtl10	1.55224	0.0394573	1.29468	0.129146	1.44479	0.0260816	1.33374	0.0741292	1.52721	0.0130856
ENSMUSG00000003873.11	Bax	1.54876	7.0537e-17	1.63545	7.06253e-16	1.18419	4.20899e-11	1.31589	6.14091e-14	1.41595	3.18138e-13
ENSMUSG00000035861.6	Tmprss11b	1.54199	3.0872e-05	2.14638	1.05281e-08	2.37473	1.63473e-14	2.44181	9.30063e-15	2.77032	1.23636e-22
ENSMUSG00000098369.6	Gm2274	1.5377	0.683471	1.14064	0.905495	1.62426	0.412854	2.27387	0.137619	2.32673	0.0159516
ENSMUSG00000117294.1	AC154912.3	1.53438	0.843898	2.87759	0.018289	1.47777	0.401349	3.0522	0.010327	3.24296	0.00185358
ENSMUSG00000039131.15	Gipc2	1.52487	0.167255	1.02813	0.58472	1.19484	0.233952	1.87747	0.0111971	1.94646	0.00563938
ENSMUSG00000019979.12	Apaf1	1.49705	9.17e-05	1.24961	0.00266169	0.872837	0.0488445	1.11465	0.00750374	1.11616	0.00531278
ENSMUSG00000040918.12	Slc19a2	1.49585	1.33239e-06	1.49315	2.08758e-06	1.16509	0.000248942	1.5314	1.52773e-07	1.57656	2.88539e-08
ENSMUSG00000029763.17	Exoc4	1.49134	2.84107e-23	1.39068	2.46693e-17	1.02878	2.79327e-10	1.0356	2.1469e-10	0.819405	1.59233e-06
ENSMUSG00000112106.1	Gm47026	1.48732	0.0101909	1.38314	0.0211535	1.60846	0.00127234	1.52216	0.00472407	1.41516	0.00844248
ENSMUSG00000028789.16	Azin2	1.47114	0.0103222	1.24442	0.0681913	1.1721	0.0439031	1.60779	0.00145039	1.93275	1.48407e-05
ENSMUSG00000048489.12	Depp1	1.46335	0.0433658	2.17773	9.65142e-05	2.89165	5.84041e-09	2.82716	0.000106742	3.03667	3.10806e-05
ENSMUSG00000058740.14	Kcnt1	1.44125	1	1.11507	1	2.23254	0.191738	3.39265	0.0110233	3.29559	0.0095826
ENSMUSG00000020184.15	Mdm2	1.42478	5.88101e-22	1.46692	2.46012e-08	0.980261	5.13669e-10	1.04569	0.000268927	0.843764	2.17557e-06
ENSMUSG00000032374.14	Plod2	1.41158	9.90055e-06	1.13238	0.00136015	1.11651	0.000945298	0.939357	0.0151716	0.511554	0.275176
ENSMUSG00000030616.15	Sytl2	1.3856	0.0336936	1.01259	0.289389	0.951312	0.158119	0.634345	0.540947	0.256674	0.835642
ENSMUSG00000038776.13	Ephx1	1.38333	8.41684e-34	1.52779	1.92486e-30	1.01839	3.39441e-14	1.51333	4.75918e-35	1.60333	3.29471e-41
ENSMUSG00000028996.9	Rbp7	1.37279	1.25361e-05	0.917452	0.0454539	-0.783341	0.141827	1.61246	5.01379e-05	1.46201	5.10744e-09
ENSMUSG00000022094.15	Slc39a14	1.36864	0.000435576	1.51163	5.58865e-05	1.85794	8.37807e-09	2.48467	0.000241022	2.71881	3.29267e-08
ENSMUSG00000117313.1	AC154912.5	1.35518	0.749496	1.9124	0.147499	0.891179	0.655877	2.66206	0.0116196	2.97836	0.000447077
ENSMUSG00000044365.15	Cxxc4	1.34981	1	1.33119	1	2.01024	0.225716	2.5598	0.0797209	2.67566	0.0409575
ENSMUSG00000035686.8	Thrsp	1.34665	0.250822	1.02427	0.519811	1.7179	0.0178178	0.984012	0.376241	1.05419	0.234678
ENSMUSG00000029463.5	Fam216a	1.34341	0.00410827	1.22168	0.0135025	1.12492	0.0130785	1.457	0.000669654	1.44635	0.000457447
ENSMUSG00000021701.8	Plk2	1.34226	4.56146e-10	1.55435	5.94041e-14	1.64289	3.21926e-12	1.7378	3.89709e-09	2.0219	1.34453e-23
ENSMUSG00000066687.5	Zbtb16	1.32706	2.44186e-05	1.54227	1.16358e-13	1.94288	3.23017e-20	2.2546	1.35592e-23	2.23429	1.87653e-26
ENSMUSG00000085156.7	Snhg15	1.32687	1.29098e-05	1.45994	2.18066e-06	0.635364	0.119643	1.02515	0.00258255	1.03978	0.001576
ENSMUSG00000024145.6	Pigf	1.3238	0.00368154	1.1142	0.027946	1.28333	0.00106107	1.21302	0.00701292	1.18401	0.00708662
ENSMUSG00000091586.2	Cyp4f17	1.308	0.0572313	1.30263	0.0538939	0.944008	0.167569	1.10913	0.100724	1.51376	0.00563735
ENSMUSG00000054537.8	Tmprss11e	1.3005	0.363312	2.09992	0.00449558	2.48969	2.90978e-05	1.64679	0.0434825	2.26967	0.000357399
ENSMUSG00000110360.1	Gm45380	1.29916	0.132523	0.706583	0.749541	1.08191	0.104383	1.51066	0.0124309	1.43484	0.0268242
ENSMUSG00000097039.8	Pvt1	1.28723	0.0224667	1.23827	0.039354	0.938698	0.0974648	0.928211	0.120507	0.674176	0.328968
ENSMUSG00000027875.12	Hmgcs2	1.28154	0.250822	0.957418	0.516628	1.66656	0.00776289	1.27185	0.193684	1.44981	0.0904513
ENSMUSG00000026082.11	Rev1	1.27854	4.19122e-08	1.32844	4.27102e-09	0.887943	0.000287867	1.16609	2.40828e-07	1.10503	5.59812e-06
ENSMUSG00000115970.1	8430426J06Rik	1.27786	1	1.36982	1	1.81935	0.206553	2.83435	0.012032	2.53491	0.0259282
ENSMUSG00000100863.1	Gm12669	1.27522	0.0572058	0.946718	0.306115	0.896089	0.193726	1.32243	0.0232369	0.863407	0.231925
ENSMUSG00000014725.16	Adam28	1.27495	0.00576398	0.56663	0.676671	-0.295678	0.812086	0.234077	0.861035	-0.0957239	0.927612
ENSMUSG00000094655.1	Gm25360	1.25885	0.172741	1.39372	0.0123043	1.52717	0.0126545	1.74951	1.69245e-06	1.74843	6.17449e-05
ENSMUSG00000029762.6	Akr1b8	1.24011	0.0238589	1.15439	0.00661052	1.89186	5.50337e-08	1.46712	6.22493e-05	1.90237	4.0688e-07
ENSMUSG00000110409.1	Gm9908	1.22882	0.999754	1.0644	1	-0.285007	1	0.828702	1	2.48662	0.0120521
ENSMUSG00000002910.11	Arrdc2	1.2249	0.0607967	1.78884	7.9807e-05	2.39081	1.30253e-08	2.90725	6.21361e-08	2.98134	1.17829e-11
ENSMUSG00000028990.13	Lzic	1.21861	1.33339e-05	1.15967	8.89686e-05	0.775427	0.0143562	0.863104	0.0137298	0.908001	0.00196226
ENSMUSG00000057506.5	Bloc1s2	1.21337	3.96021e-07	1.03108	0.000190227	0.720759	0.00868306	0.959904	0.000122568	1.13115	4.69997e-06
ENSMUSG00000049892.7	Rasd1	1.2079	0.527055	2.16279	0.00377795	1.81155	0.0129298	2.61142	0.00212858	2.05151	0.00418953
ENSMUSG00000025279.7	Dnase1l3	1.20745	0.222911	1.46534	0.0354503	0.021303	0.994691	0.477076	0.755126	0.816081	0.328968
ENSMUSG00000074604.9	Mgst2	1.20319	4.363e-05	1.21868	0.000415838	0.317567	0.663154	1.08231	0.000299345	1.24286	1.47486e-06
ENSMUSG00000026399.12	Cd55	1.1973	1.34954e-07	0.892278	0.00147131	0.926386	6.22288e-05	0.723733	0.0152134	0.445265	0.170052
ENSMUSG00000112741.1	Gm47341	1.18705	0.0185877	1.33214	0.00260196	1.46012	0.00017026	1.42147	0.000664241	1.30678	0.00166364
ENSMUSG00000028970.9	Abcb1b	1.18557	0.00228242	1.11811	0.00499189	1.18545	0.000663608	1.213	0.00086364	0.772265	0.0733231
ENSMUSG00000112287.1	Gm47024	1.1752	0.00899267	1.1837	0.00529704	1.38517	0.000142227	1.19989	0.00422769	1.26612	0.0011367
ENSMUSG00000051154.11	Commd3	1.16873	4.13598e-24	1.06173	2.46577e-10	0.977191	1.58205e-16	1.18498	1.35939e-24	1.17332	3.40455e-25
ENSMUSG00000020108.4	Ddit4	1.16632	4.75343e-06	1.46617	4.43447e-16	0.931027	6.66552e-05	1.64308	1.82935e-05	1.48323	1.27226e-06
ENSMUSG00000030792.8	Dkkl1	1.16534	0.000352786	1.20423	4.53459e-05	-0.135793	0.898701	0.0515996	0.972538	0.205687	0.732889
ENSMUSG00000037095.8	Lrg1	1.16299	0.0240743	0.913151	0.144411	1.75697	1.38972e-06	1.80171	0.000255861	1.97138	1.29913e-06
ENSMUSG00000029468.17	P2rx7	1.15971	0.0266506	1.20602	0.00848444	0.851251	0.064332	0.734362	0.193304	0.932761	0.0312783
ENSMUSG00000064326.13	Siva1	1.15386	0.000300941	0.773664	0.204028	0.615345	0.115825	0.842035	0.0264385	0.740128	0.0360192
ENSMUSG00000073375.3	Lrrc30	1.15329	0.000307789	1.20366	1.30653e-05	1.9707	7.00486e-18	1.74571	6.86778e-11	1.77303	3.574e-11
ENSMUSG00000038418.7	Egr1	1.14954	0.000210913	0.511961	0.450539	-0.339283	0.590826	-0.233246	0.803946	0.583083	0.153586
ENSMUSG00000071637.5	Cebpd	1.13263	0.104578	1.97153	6.30892e-06	1.34705	0.00519951	2.13009	0.00102255	2.41102	5.74738e-06
ENSMUSG00000040265.16	Dnm3	1.13211	0.0279643	0.971567	0.0877479	1.22119	0.00265293	0.590864	0.403126	0.365065	0.626634
ENSMUSG00000002831.13	Plin4	1.1242	7.14848e-07	0.951165	2.60844e-05	2.3027	4.56185e-53	2.26119	4.60514e-11	2.37774	2.13976e-23
ENSMUSG00000040938.16	Slc16a11	1.12285	0.00688591	1.97131	5.65085e-12	0.981448	0.0211996	1.14428	0.0012306	1.55238	5.42942e-07
ENSMUSG00000032942.14	Ucp3	1.12249	0.0474988	0.991119	0.0135025	1.81838	7.219e-16	1.79921	0.0227504	1.66841	1
ENSMUSG00000022474.15	Pmm1	1.11801	3.75206e-08	1.22163	2.86399e-11	0.631934	0.00596189	0.966649	2.01504e-07	0.896724	3.78826e-06
ENSMUSG00000036951.2	C130079G13Rik	1.10476	0.0652785	1.28812	0.0105814	0.241013	0.862059	1.26301	0.0103508	1.45145	0.00116758
ENSMUSG00000046687.6	Gm5424	1.10051	0.999754	1.50208	1	1.59815	0.232425	2.04731	0.0993162	2.38863	0.021798
ENSMUSG00000040997.13	Abhd4	1.09815	3.44203e-09	0.80686	0.000322675	0.457131	0.0631225	0.359501	0.246844	0.20722	0.5497
ENSMUSG00000001150.7	Mcm3ap	1.08708	3.23691e-05	1.10576	0.00014931	0.774646	0.00330915	0.693992	0.0275031	0.680574	0.0138761
ENSMUSG00000114102.1	Gm48048	1.0803	0.983019	1.11572	0.937296	1.90551	0.0441733	1.67041	0.0887849	1.94201	0.0502947
ENSMUSG00000036781.13	Rps27l	1.07742	1.58049e-08	1.16626	7.66268e-10	0.997854	1.49423e-20	1.03553	1.27697e-14	1.01771	1.47048e-13
ENSMUSG00000020455.16	Trim11	1.07409	0.000417905	0.993577	0.00138172	0.712415	0.026628	0.731581	0.0328113	0.665843	0.0450849
ENSMUSG00000022860.15	Chodl	1.07314	0.017173	1.32841	0.00348788	0.938406	0.0540236	1.11369	0.00667992	0.692473	0.180896
ENSMUSG00000027171.10	Prrg4	1.07155	3.9165e-05	1.15039	4.11789e-06	1.11131	2.25124e-06	1.17232	3.21227e-06	1.26113	2.24933e-08
ENSMUSG00000034813.17	Grip1	1.06333	0.201796	1.55171	0.00404272	1.51579	0.00162923	1.77568	0.000159596	1.48804	0.00251759
ENSMUSG00000040152.8	Thbs1	1.05962	0.0215235	1.61114	0.000154272	2.12315	3.88603e-14	0.743804	0.344835	1.10673	0.00342573
ENSMUSG00000029161.7	Cgref1	1.04991	0.0156156	1.29974	0.00168573	0.564864	0.278387	0.887741	0.0344102	0.976518	0.010619
ENSMUSG00000076441.9	Ass1	1.03835	6.47138e-05	1.37992	3.23563e-09	1.62376	7.88293e-11	2.0588	1.88728e-23	2.14555	9.43178e-27
ENSMUSG00000034792.8	Gna15	1.02604	0.000614119	1.01165	0.000514088	0.126058	0.889374	0.527959	0.182447	0.535601	0.109851
ENSMUSG00000030095.10	Tmem43	1.0258	1.94396e-21	1.13314	1.1766e-20	0.467663	0.00254458	0.723617	9.91007e-05	0.763805	1.05597e-11
ENSMUSG00000032908.9	Sgpp2	1.02038	0.123311	1.73044	1.58764e-05	1.84313	1.10361e-05	2.11702	5.78507e-09	2.17744	1.82326e-09
ENSMUSG00000038295.14	Atg9b	1.0098	2.41495e-09	1.26974	2.56327e-07	0.400721	0.176597	0.92765	6.09603e-08	1.08051	3.55098e-11
ENSMUSG00000061559.15	Wdr61	1.00344	7.67889e-07	0.749693	0.00349688	0.453882	0.0928605	0.645688	0.00560869	0.412775	0.108661
ENSMUSG00000039747.11	Orai2	0.99775	0.0591536	1.18631	0.00578977	0.847637	0.0661503	0.828328	0.102342	1.30065	0.000815774
ENSMUSG00000025742.5	Prps2	0.995727	0.0325677	1.09718	0.00855638	0.716779	0.122419	1.08668	0.00574998	1.18296	0.0010174
ENSMUSG00000005370.4	Msh6	0.987728	0.014669	0.971763	0.0239063	0.689386	0.0982511	0.855882	0.0383248	0.765509	0.0624396
ENSMUSG00000029120.10	Ppp2r2c	0.986982	0.00331583	0.784622	0.0493398	0.00165053	0.997184	0.437673	0.425463	0.28634	0.614907
ENSMUSG00000039137.18	Whrn	0.980617	0.13676	0.926849	0.141732	0.609034	0.359203	1.06364	0.0325129	1.25569	0.00359052
ENSMUSG00000021559.14	Dapk1	0.976034	0.0319034	0.802945	0.13045	0.726181	0.0929102	0.804293	0.0849848	1.16917	0.00217169
ENSMUSG00000042349.13	Ikbke	0.971882	0.00512548	0.561707	0.224809	-0.386749	0.465508	-0.105673	0.926934	-0.402894	0.378432
ENSMUSG00000032384.16	Csnk1g1	0.970584	8.03084e-05	0.873395	0.000853639	0.584176	0.0319182	0.60403	0.0415275	0.555827	0.0475838
ENSMUSG00000062762.16	Ei24	0.968564	2.13665e-14	0.844078	3.70071e-09	0.63868	1.82817e-06	0.841928	4.18045e-11	0.935968	2.31425e-14
ENSMUSG00000027075.16	Slc43a1	0.965536	0.963641	0.586486	0.999959	1.86161	0.0119468	1.44782	0.238193	1.84619	0.0270562
ENSMUSG00000074183.3	Gsta1	0.964238	0.22371	1.15332	1.12877e-06	2.24798	2.98837e-15	2.5645	1.37131e-39	2.96993	4.66893e-23
ENSMUSG00000039813.14	Tbc1d2	0.963529	0.205255	0.780467	0.363972	0.603909	0.398336	0.656864	0.374709	1.06338	0.0322467
ENSMUSG00000020328.10	Nudcd2	0.961164	0.0106074	0.906476	0.0462132	0.812834	0.0199169	1.06336	0.00288074	1.06446	0.000888009
ENSMUSG00000045679.14	Pqlc3	0.960289	0.000352786	0.717661	0.0183865	0.437387	0.204611	0.761604	0.00628562	0.705855	0.00855845
ENSMUSG00000058656.13	Samd12	0.954189	0.947001	1.76716	0.076035	2.40326	0.000589784	1.97398	0.0162505	1.83752	0.014882
ENSMUSG00000086765.7	Gm11827	0.950934	0.999754	1.24079	1	1.88808	0.0683571	2.34381	0.016262	2.27032	0.0131944
ENSMUSG00000074207.10	Adh1	0.95029	0.136298	0.779935	0.308358	1.52008	2.10154e-05	1.18497	0.0279307	0.749259	0.12081
ENSMUSG00000057982.8	Zfp809	0.949646	0.00368282	0.839742	0.0149383	0.718994	0.022234	0.807595	0.0120726	0.729936	0.0243615
ENSMUSG00000030711.16	Sult1a1	0.948392	0.0478815	0.933449	0.0203993	1.14762	0.000133667	1.08189	0.000425852	0.966446	0.00280295
ENSMUSG00000033623.13	Pcgf3	0.941392	1.80636e-05	0.72599	0.0048216	0.517313	0.0453459	0.711875	0.00787882	0.624815	0.0107165
ENSMUSG00000046828.3	Mettl21e	0.935141	0.000673164	0.906192	0.000322313	-0.300965	0.644186	0.804443	0.20306	0.440091	0.528082
ENSMUSG00000048699.4	Krt90	0.932709	0.991293	3.34169	1.82917e-07	3.44717	5.84619e-08	0.979684	0.480214	1.537	0.11339
ENSMUSG00000040740.7	Slc25a34	0.932276	0.00339959	0.220518	0.999959	1.78925	1.06477e-16	0.720788	0.441323	0.552181	0.434761
ENSMUSG00000016637.7	Ift27	0.917642	0.0377956	1.00121	0.0103708	0.552676	0.23931	0.774385	0.0758279	0.682164	0.103787
ENSMUSG00000031068.8	Glrx3	0.916196	6.30474e-14	0.892754	9.38415e-08	0.786718	5.94403e-09	0.946346	8.01796e-15	0.9686	1.43101e-17
ENSMUSG00000031722.10	Hp	0.916003	1	2.06371	1	3.88997	0.0490387	0.458236	1	1.37552	1
ENSMUSG00000040026.8	Saa3	0.916003	1	3.38139	1	3.77702	0.00379312	3.87671	1	2.1295	1
ENSMUSG00000068859.5	Sp9	0.916003	1	2.57859	1	3.68332	0.00645371	4.08023	0.00188299	4.61267	5.11428e-05
ENSMUSG00000105888.1	BC037156	0.916003	1	2.07337	1	3.32377	0.0422342	1.84705	1	1.81011	1
ENSMUSG00000104897.1	Gm43203	0.915565	0.714844	0.401217	0.999959	0.508167	0.700569	1.13379	0.200941	1.47641	0.0227052
ENSMUSG00000114822.1	Gm4813	0.910578	0.0746463	1.0303	0.039354	-0.520742	0.585239	0.427214	0.587895	1.01525	0.00868131
ENSMUSG00000024810.16	Il33	0.903088	0.000109773	1.1548	1.30291e-07	1.56031	6.57032e-13	1.3417	3.56665e-10	0.833354	0.000227679
ENSMUSG00000027074.14	Slc43a3	0.901292	0.000511025	0.68978	0.00341004	0.827955	3.0493e-05	0.904245	0.000154206	0.808823	0.000299191
ENSMUSG00000073490.11	Ifi207	0.899306	0.38169	0.839834	0.32985	0.368211	0.733062	1.06919	0.0797855	1.22194	0.0135988
ENSMUSG00000026923.15	Notch1	0.89624	1.18822e-07	0.701004	6.67627e-07	-0.011396	0.992999	0.553598	0.0352825	0.46679	0.00833276
ENSMUSG00000065979.12	Cpped1	0.8917	0.000119737	0.736197	0.00408901	0.591408	0.0177208	0.584548	0.0359054	0.44456	0.115713
ENSMUSG00000066170.7	E230001N04Rik	0.891638	1	2.75982	1	1.97825	1	3.1531	1	3.3268	0.0128197
ENSMUSG00000021223.13	Papln	0.89091	0.354124	0.743272	0.50269	0.351768	0.761469	0.975776	0.112619	1.2405	0.0140552
ENSMUSG00000021996.16	Esd	0.887725	0.00698434	0.798218	1.20816e-12	1.05397	2.66069e-06	1.0268	3.07833e-20	1.30834	1.70218e-08
ENSMUSG00000035020.11	Epgn	0.885376	0.00264818	1.33535	1.47624e-07	0.753042	0.00818365	0.281921	0.634937	0.500983	0.242224
ENSMUSG00000023078.6	Cxcl13	0.882067	0.92066	0.407128	0.999959	-1.27208	0.279947	0.521764	0.694333	1.84743	0.00792572
ENSMUSG00000031485.15	Plpbp	0.881459	2.40323e-05	0.761885	0.00456213	0.794515	8.2903e-05	0.756491	0.00103417	0.793687	6.31464e-05
ENSMUSG00000043993.6	2900052L18Rik	0.879096	0.448066	0.627709	0.747115	1.20564	0.018429	0.979892	0.124521	1.05785	0.0540383
ENSMUSG00000036960.10	Clca2	0.86563	0.00026366	0.95772	5.76497e-05	0.0306961	0.969096	0.688044	0.0112335	0.712067	0.00194312
ENSMUSG00000021903.11	Galnt15	0.86498	0.0771217	1.04459	0.00246864	1.90086	1.1717e-13	1.78641	2.42192e-06	2.15794	3.07334e-11
ENSMUSG00000020649.11	Rrm2	0.864399	0.374985	1.11148	0.27983	2.08986	3.006e-07	2.3227	5.76564e-10	1.9605	6.3459e-07
ENSMUSG00000070047.14	Fat1	0.859983	4.22333e-07	0.9192	4.81491e-08	0.407052	0.0463081	0.550907	0.00280925	0.68637	4.48717e-05
ENSMUSG00000037904.14	Ankrd9	0.858441	0.00287508	0.978638	0.00073715	1.13336	5.4961e-08	1.76912	1.41722e-10	1.88999	1.15673e-23
ENSMUSG00000042429.8	Adora1	0.852734	1	1.11506	1	2.23079	0.27339	2.43863	1	3.09561	0.0207293
ENSMUSG00000040187.15	Arntl2	0.850302	0.0360408	0.836161	0.039354	0.653662	0.1056	0.977103	0.00576024	1.01729	0.000490364
ENSMUSG00000070348.5	Ccnd1	0.850085	2.10594e-05	1.07327	3.21752e-09	0.13491	0.823365	0.56442	0.010392	0.534427	0.0267035
ENSMUSG00000022247.12	Brix1	0.849726	0.0181769	0.877114	0.0239808	0.708663	0.0302853	1.05402	0.000290305	1.11173	6.77344e-05
ENSMUSG00000022579.10	Gpihbp1	0.849414	0.0352519	0.924591	0.018289	1.62434	2.57945e-12	1.39496	3.30206e-06	1.1317	1.46372e-05
ENSMUSG00000059540.15	Tcea2	0.847085	0.592975	0.502802	0.942871	0.851289	0.2291	1.10253	0.0917426	1.19973	0.0349226
ENSMUSG00000023032.12	Slc4a8	0.844833	0.97353	0.972059	0.729157	1.77593	0.00841584	1.58941	0.0545078	1.45587	0.0439203
ENSMUSG00000032777.9	Gtf3c1	0.843363	1.39421e-05	0.728959	0.000322313	0.639843	0.00130237	0.713398	0.000318823	0.637919	0.00105835
ENSMUSG00000041737.8	Tmem45b	0.842746	9.29854e-05	0.857381	4.84337e-05	-0.295625	0.582293	0.0405582	0.969534	0.123192	0.827096
ENSMUSG00000117182.1	CT025731.2	0.842204	0.650215	1.03093	0.274661	1.47959	0.00485827	1.80164	0.00325026	1.64807	0.00702604
ENSMUSG00000022912.8	Pros1	0.84086	0.000744743	0.70289	0.00515586	0.472466	0.0830122	0.212191	0.689585	-0.0408282	0.939285
ENSMUSG00000036304.14	Zdhhc23	0.840382	0.048246	0.84757	0.0364405	0.990952	0.00252034	1.09351	0.000809298	1.11404	0.000547241
ENSMUSG00000041700.9	Lhfpl1	0.839894	0.0274891	0.245006	0.993272	-0.794984	0.0991681	-0.166851	0.88333	-0.46932	0.3664
ENSMUSG00000020326.7	Ccng1	0.837774	5.66494e-16	0.707081	3.14882e-09	0.741718	6.55935e-10	0.528095	6.26961e-06	0.355314	0.00978302
ENSMUSG00000062345.10	Serpinb2	0.825044	8.60032e-07	1.33235	6.95673e-07	1.19441	3.28514e-05	0.958739	0.00252888	1.38656	1.11806e-11
ENSMUSG00000086320.1	Gm12840	0.822616	0.829023	0.92236	0.558012	1.46195	0.0239082	3.35875	1	3.99418	1
ENSMUSG00000019960.8	Dusp6	0.820445	0.0131604	0.963899	0.00156313	0.655778	0.0232555	0.251534	0.703457	0.711902	0.0139601
ENSMUSG00000030087.11	Klf15	0.81969	0.0944819	0.968901	0.00315647	1.49349	2.63849e-10	1.49159	3.21377e-05	1.66106	4.38383e-10
ENSMUSG00000022146.12	Osmr	0.819023	0.0112577	0.784185	0.00964728	1.155	1.71546e-06	1.03319	0.01879	1.20424	0.000307643
ENSMUSG00000034930.16	Rtkn	0.816521	2.14471e-05	0.900535	3.59801e-05	0.449144	0.0798418	0.746916	8.73639e-05	0.860822	8.2289e-07
ENSMUSG00000038594.9	Cep85l	0.81302	0.00344008	0.725896	0.000633658	1.32513	4.1943e-13	1.19274	4.82351e-08	1.1345	3.38816e-09
ENSMUSG00000047501.3	Cldn4	0.810816	3.12244e-08	1.03726	1.47035e-10	-0.338789	0.535274	-0.35261	0.212754	-0.151891	0.64897
ENSMUSG00000026473.15	Glul	0.809927	3.26102e-13	1.323	2.53895e-48	1.04059	1.60234e-11	1.05812	1.41059e-25	1.19366	1.43227e-20
ENSMUSG00000031442.20	Mcf2l	0.806535	0.0149383	0.855016	0.0143587	1.20656	3.7432e-05	0.976073	0.000992216	0.747357	0.00964985
ENSMUSG00000064853.1	Gm23442	0.806413	0.999754	-0.446753	0.999959	-0.0560366	0.994691	-0.729041	0.86897	1.10916	0.0188422
ENSMUSG00000017724.14	Etv4	0.802334	0.127309	1.15984	0.0003942	0.555251	0.213711	0.854498	0.0166951	1.26735	3.37905e-05
ENSMUSG00000074247.10	Dda1	0.800583	0.000133855	0.763319	0.00200324	0.488373	0.0430514	0.751181	0.00026592	0.857003	6.1608e-06
ENSMUSG00000026249.10	Serpine2	0.799993	0.000211611	1.01586	6.0837e-11	0.721012	2.11008e-05	0.740255	2.92376e-06	0.611614	0.000323347
ENSMUSG00000034064.14	Poglut1	0.797696	0.0308213	0.536133	0.338218	0.228961	0.744981	0.312893	0.615847	0.234278	0.669717
ENSMUSG00000040624.17	Plekhg1	0.797649	0.0188537	0.942648	0.000763069	0.861513	0.00134396	1.13626	7.90082e-06	1.1718	9.15523e-07
ENSMUSG00000042099.16	Kank3	0.787386	0.000311531	0.751538	0.00581656	1.06483	3.93428e-08	0.772262	0.00223856	0.712723	0.00100345
ENSMUSG00000003573.15	Homer3	0.781888	0.080152	0.693897	0.151444	1.12217	0.000109438	0.707572	0.0847937	0.836536	0.0158182
ENSMUSG00000000805.18	Car4	0.780686	0.682245	0.836572	0.551136	2.21537	2.65545e-07	1.64021	0.00326309	1.41138	0.0054103
ENSMUSG00000040350.16	Trim7	0.765404	4.60952e-05	0.637184	0.0018062	0.127835	0.762135	0.391207	0.0835245	0.269221	0.267873
ENSMUSG00000103220.1	Gm37728	0.76492	0.451615	0.901765	0.162122	1.29557	0.00179542	1.10191	0.0287832	1.15275	0.0121503
ENSMUSG00000050777.7	Tmem37	0.763855	0.712807	0.66046	0.74092	1.31547	0.00999991	1.44074	0.0875434	1.73354	0.00238062
ENSMUSG00000080875.4	Gm7332	0.763162	0.00774016	0.538718	0.399352	0.46263	0.251104	0.616863	0.0421478	0.894936	0.00644585
ENSMUSG00000005233.16	Spc25	0.762311	0.999754	1.22125	0.476101	1.96419	0.00277797	2.01413	0.00316416	2.09712	0.00107538
ENSMUSG00000029167.13	Ppargc1a	0.762075	0.0684528	0.754362	0.0199368	1.03381	0.000103807	0.692102	0.0585943	0.173081	0.70972
ENSMUSG00000021133.9	Susd6	0.760253	1.39647e-06	0.744932	7.95925e-07	0.436083	0.0109902	0.470352	0.00770404	0.441218	0.00849707
ENSMUSG00000031089.7	Slc6a14	0.759643	0.50767	1.17596	0.0254172	0.510023	0.555034	-0.016882	0.993244	0.375434	0.672998
ENSMUSG00000043613.8	Mmp3	0.757015	0.616794	0.799633	0.515464	1.75947	0.0260106	0.890537	0.304839	1.18568	0.0286242
ENSMUSG00000017144.8	Rnd3	0.754598	0.00564547	0.619356	0.017	0.206847	0.783933	0.179906	0.766071	0.592681	0.0155914
ENSMUSG00000079018.10	Ly6c1	0.753961	4.35073e-08	0.448327	0.0104497	0.797094	1.11512e-11	0.476775	0.00163586	0.367286	0.00358002
ENSMUSG00000030922.12	Lyrm1	0.747255	0.256194	0.971776	0.0249027	0.380159	0.572367	0.381856	0.612659	0.935035	0.0109678
ENSMUSG00000056204.8	Pgpep1	0.74471	0.0888798	0.512598	0.416152	0.719587	0.0318981	0.191671	0.84317	-0.236028	0.730893
ENSMUSG00000018449.12	Rpain	0.739858	0.278883	0.482499	0.709325	0.742306	0.0988639	0.939735	0.0208731	0.74807	0.095787
ENSMUSG00000030088.15	Aldh1l1	0.739344	0.999754	0.480753	1	1.54083	0.12222	1.88043	0.0426676	1.98776	0.0157448
ENSMUSG00000021263.11	Degs2	0.734812	0.999754	1.93489	0.0864158	3.09158	4.70881e-06	3.5431	2.7623e-05	4.11183	1.03749e-11
ENSMUSG00000031479.9	Vps36	0.732199	0.0237445	0.737625	0.0205862	0.589181	0.0605825	0.72263	0.035015	0.727264	0.0140786
ENSMUSG00000097998.1	Gm27019	0.731339	0.924488	1.29722	0.153717	1.50053	0.00356965	1.91697	0.00342158	2.01722	0.000753045
ENSMUSG00000035498.10	Cdcp1	0.729456	0.0226826	0.728584	0.018248	0.490295	0.134413	0.776415	0.0173574	1.04807	2.87631e-05
ENSMUSG00000115248.1	Gm49037	0.727081	0.321261	0.432497	0.888177	0.619016	0.767708	0.96937	0.0235891	1.24167	0.250761
ENSMUSG00000111709.1	Gm3776	0.726063	0.456156	0.798961	0.174579	1.89195	1.01714e-14	2.29479	9.52168e-34	2.75692	2.30218e-16
ENSMUSG00000036833.16	Pnpla7	0.721267	0.195809	0.331862	0.81946	1.33684	3.64097e-08	0.718062	0.0797209	0.833089	0.00590826
ENSMUSG00000112239.1	Gm17823	0.720306	0.654375	0.753864	0.433898	1.04169	0.0455386	1.11541	0.0475617	1.01799	0.0502582
ENSMUSG00000063543.5	Gm5616	0.715908	0.854245	-0.549014	0.999959	0.579036	0.586588	0.794347	0.49801	1.34336	0.000369988
ENSMUSG00000045092.8	S1pr1	0.715731	0.0554476	0.94014	0.00162121	1.14395	3.34686e-06	1.02456	0.0175781	0.7918	0.0219549
ENSMUSG00000037999.13	Arap2	0.712189	4.56286e-05	0.421509	0.0993231	-0.282597	0.405316	0.125159	0.819108	0.141151	0.737828
ENSMUSG00000016194.14	Hsd11b1	0.709973	0.999399	1.10922	0.252619	3.19473	9.57828e-10	2.01645	0.00970606	1.69669	0.00343265
ENSMUSG00000008393.9	Carhsp1	0.707057	0.025895	0.716328	0.0174198	0.694402	0.00935242	0.398441	0.323444	0.495757	0.110104
ENSMUSG00000031337.16	Mtm1	0.703142	0.0425458	0.444269	0.437708	0.347983	0.426092	0.220888	0.745141	0.20273	0.684975
ENSMUSG00000028172.5	Tacr3	0.700425	0.949356	0.357783	0.999959	-3.60799	0.00295782	-1.68239	0.175095	-1.97734	0.0813717
ENSMUSG00000023905.15	Tnfrsf12a	0.697834	0.156832	1.18523	0.0013411	0.954857	0.000768119	0.780028	0.0305758	1.09866	0.000153322
ENSMUSG00000004356.8	Utp20	0.696393	0.119191	0.870581	0.0183865	0.680306	0.0445717	0.677124	0.0711748	0.828995	0.00962929
ENSMUSG00000021185.16	Dglucy	0.694937	0.0423236	0.482983	0.314093	0.981186	5.66318e-05	0.903916	0.00107665	0.810064	0.00252301
ENSMUSG00000022358.7	Fbxo32	0.691158	0.00902094	0.654945	0.00013137	1.99067	1.9523e-13	0.90628	0.00267217	1.14258	2.80939e-05
ENSMUSG00000003099.11	Ppp5c	0.681069	0.00122174	0.494772	0.0353185	0.376382	0.064332	0.444214	0.0442804	0.3107	0.183798
ENSMUSG00000004328.15	Hif3a	0.680106	1	0.946329	1	1.76254	0.397346	3.13995	0.0244998	2.95439	0.0310982
ENSMUSG00000028039.11	Efna3	0.675526	0.00274602	0.64593	0.000493841	-0.104945	0.900243	0.486014	0.0278597	0.339674	0.12124
ENSMUSG00000020122.16	Egfr	0.674253	0.00487377	0.681554	0.00282656	0.0579202	0.939697	0.150601	0.777485	0.0172473	0.975274
ENSMUSG00000027472.14	Pdrg1	0.67407	0.000133855	0.552043	0.00202257	0.536739	0.00105034	0.490714	0.00428337	0.285107	0.146394
ENSMUSG00000058230.12	Arhgap35	0.670676	0.0124702	0.540386	0.0754132	0.522732	0.040003	0.513599	0.0649724	0.601103	0.0119022
ENSMUSG00000027787.14	Nmd3	0.669316	0.00078458	0.73491	0.00042066	0.641254	0.00350724	0.858597	6.20685e-07	1.16937	1.71721e-14
ENSMUSG00000042165.8	Gm9774	0.667729	0.715854	1.22099	0.0165172	0.706727	0.269102	0.418999	0.718635	0.417663	0.598503
ENSMUSG00000032350.9	Gclc	0.666001	0.767596	0.19846	0.999959	-0.0146841	0.994691	0.828133	0.0828869	1.44586	5.18843e-06
ENSMUSG00000030748.9	Il4ra	0.665402	0.443549	0.635934	0.413918	1.39241	3.53809e-05	1.23706	0.0704821	1.21124	0.00772592
ENSMUSG00000032261.16	Sh3bgrl2	0.662299	0.0253162	0.428299	0.351598	-0.0775289	0.928723	0.317201	0.466233	0.373885	0.259125
ENSMUSG00000020205.8	Phlda1	0.661108	0.305723	1.1526	0.00151167	1.12534	0.0007956	0.271044	0.758146	0.982748	0.0043304
ENSMUSG00000058297.16	Spock2	0.657212	0.854245	0.46177	0.917541	1.11464	0.027131	1.05503	0.0657804	1.40444	0.00275833
ENSMUSG00000090150.10	Acad11	0.656358	0.0159917	0.303997	0.696921	0.818173	0.000130589	0.413107	0.252836	0.0495637	0.927612
ENSMUSG00000013629.16	Cad	0.654491	0.129193	1.00498	0.000788543	0.913673	0.00135337	1.31454	1.52773e-07	1.4645	3.04054e-09
ENSMUSG00000031995.9	St14	0.653809	0.00144523	0.798584	6.93872e-07	0.138994	0.783491	0.333273	0.232192	0.412163	0.0347722
ENSMUSG00000039578.17	Ccser1	0.651143	0.999754	0.749424	0.692197	0.0905721	0.964296	1.15732	0.0989103	1.40033	0.0158444
ENSMUSG00000000184.12	Ccnd2	0.64782	0.0444148	0.743348	7.03082e-08	-0.210644	0.549301	0.80886	6.20172e-06	0.980438	4.14493e-16
ENSMUSG00000041134.15	Cyyr1	0.645692	0.127636	0.445529	0.477104	0.947223	0.000378625	0.902876	0.0174064	0.610664	0.0772502
ENSMUSG00000112734.1	Gm47644	0.644686	0.13676	0.79201	0.0182342	1.14755	1.10224e-05	0.959257	0.000840193	0.960557	0.000798073
ENSMUSG00000117694.1	Gm28285	0.643622	0.999754	1.06011	1	-0.220583	0.959792	1.2857	0.543712	2.09094	0.0308169
ENSMUSG00000022270.16	Retreg1	0.642635	0.00671349	0.294382	0.265716	1.72666	8.61998e-27	1.21651	0.00726295	1.41864	7.6941e-07
ENSMUSG00000035184.15	Fam124a	0.640618	0.799719	0.463073	0.8906	0.181758	0.900793	0.616053	0.44143	1.21142	0.0136166
ENSMUSG00000030835.6	Nomo1	0.639975	0.00205914	0.715561	0.000196768	0.6101	0.00112193	0.713048	0.000138466	0.828329	1.40116e-06
ENSMUSG00000025283.15	Sat1	0.639587	2.3267e-05	0.668792	0.000740157	0.55933	0.00195551	0.663598	0.000502113	0.677287	6.1928e-06
ENSMUSG00000041488.16	Stx3	0.636004	0.538761	0.678176	0.354119	0.365282	0.634882	0.587209	0.343064	0.925997	0.0273927
ENSMUSG00000013539.14	Tango2	0.635491	0.0376421	0.557398	0.0423253	1.57118	8.88548e-22	1.23096	5.15591e-06	1.21741	5.63536e-09
ENSMUSG00000029397.15	Rchy1	0.635128	0.0192303	0.512827	0.110356	0.465677	0.0743059	0.502959	0.0851759	0.638054	0.0050629
ENSMUSG00000053175.17	Bcl3	0.632076	0.663515	1.12158	0.0286878	0.784416	0.107957	0.383829	0.779174	0.615593	0.299706
ENSMUSG00000030894.5	Tpp1	0.630105	0.00178801	0.560208	0.00863389	0.396911	0.0610572	0.255604	0.403482	0.137539	0.679703
ENSMUSG00000050296.14	Abca12	0.627536	6.9589e-05	0.860474	2.70914e-10	0.0268444	0.968299	0.271436	0.236617	0.438596	0.0110029
ENSMUSG00000057137.9	Tmem140	0.62576	0.527055	0.442084	0.802433	1.25761	0.000313572	0.569943	0.364051	0.457255	0.428216
ENSMUSG00000011305.11	Plin5	0.625282	0.453345	-0.0510572	0.999959	1.63628	5.31657e-11	1.44794	0.0206024	1.29667	0.00100078
ENSMUSG00000001750.16	Tcirg1	0.622174	0.080165	0.350278	0.608959	0.535602	0.061791	0.504634	0.136533	0.737186	0.0152454
ENSMUSG00000020248.18	Nfyb	0.622043	0.130978	0.271633	0.889893	0.637794	0.0265037	0.734852	0.0116196	0.841461	0.00130439
ENSMUSG00000031431.13	Tsc22d3	0.621621	0.0590481	0.901004	2.04852e-08	0.631068	0.00023161	0.8884	1.20276e-09	0.843241	2.47305e-09
ENSMUSG00000037706.17	Cd81	0.619136	7.4832e-10	0.554263	6.22892e-07	0.475658	1.19877e-05	0.520492	1.08061e-06	0.490919	2.11723e-05
ENSMUSG00000029086.15	Prom1	0.618009	0.999754	0.967709	0.712046	1.82156	0.0436014	1.49792	0.203658	1.20977	0.224603
ENSMUSG00000040888.10	Gfer	0.615505	0.489452	0.792394	0.125566	1.19117	0.000316249	1.0736	0.0043837	0.962155	0.00948001
ENSMUSG00000091376.1	Aadacl2	0.615047	0.034317	0.688297	0.0123847	-0.24224	0.690724	0.258414	0.673046	0.0842586	0.881135
ENSMUSG00000057130.12	Txnl4a	0.612814	0.786996	0.864775	0.222775	0.813854	0.156489	0.666403	0.308775	1.06253	0.0161716
ENSMUSG00000074155.2	Klk5	0.610605	0.542637	0.767008	0.0127213	-0.789334	0.305188	0.368847	0.465283	0.734176	0.00964985
ENSMUSG00000045534.4	Kcna5	0.609882	0.867042	0.763586	0.399756	1.30878	0.00302764	0.977105	0.0794907	0.719447	0.224632
ENSMUSG00000035778.17	Ggta1	0.609063	0.164787	0.700102	0.0688251	0.778143	0.00688133	0.511922	0.189085	0.537041	0.113428
ENSMUSG00000011034.6	Slc5a1	0.608717	0.0652315	0.869206	0.00126728	-0.0666179	0.947754	0.178584	0.78451	0.298334	0.436074
ENSMUSG00000028773.8	Fabp3	0.607585	0.0794849	-0.137651	0.999959	1.65681	3.26544e-26	1.29789	0.0252104	1.00798	0.0335437
ENSMUSG00000020839.16	Tmigd1	0.606835	0.817729	0.652612	0.552742	0.516461	0.477992	0.780754	0.22812	1.25122	0.0101978
ENSMUSG00000065232.1	Gm22973	0.605807	0.999754	2.879	1	2.79213	0.000327587	2.95756	0.000450739	2.95262	0.000628446
ENSMUSG00000013663.7	Pten	0.603687	0.000101783	0.557685	0.00105178	0.410505	0.0118383	0.536631	0.000571477	0.57881	9.09504e-05
ENSMUSG00000074063.10	Osgin1	0.601889	0.765525	0.437069	0.871847	1.07172	0.0141222	0.715762	0.242313	0.77506	0.122225
ENSMUSG00000020227.10	Irak3	0.597778	0.655822	0.587034	0.501011	0.431088	0.516148	0.674409	0.218123	0.867733	0.0419673
ENSMUSG00000000581.8	C1d	0.597704	0.168985	0.409707	0.807222	0.817699	0.00277045	0.804037	0.0073956	1.13609	8.35838e-06
ENSMUSG00000075602.10	Ly6a	0.597304	0.00157326	0.451621	0.023395	0.536624	0.0109748	0.395368	0.0842581	0.371504	0.0415938
ENSMUSG00000006587.6	Snai3	0.595747	0.98045	0.403865	0.979333	1.3282	0.00600716	0.813492	0.282114	0.230253	0.838512
ENSMUSG00000052560.15	Cpne8	0.595332	0.419498	0.458729	0.604257	0.500781	0.273854	0.840805	0.0428612	0.806919	0.0385945
ENSMUSG00000028834.13	Trim63	0.595278	0.0130282	0.533669	0.00514964	1.92257	1.55163e-14	0.403089	0.524257	0.723255	0.0389061
ENSMUSG00000028195.4	Ccn1	0.594991	0.600526	0.62032	0.231388	0.819154	0.0123597	0.30295	0.70964	0.722438	0.167506
ENSMUSG00000005251.15	Ripk4	0.590692	0.183506	0.628643	0.0761382	0.277214	0.574917	0.673244	0.0223417	0.817011	0.00185775
ENSMUSG00000009585.18	Apobec3	0.58903	0.388985	0.74415	0.0928648	1.19084	5.65665e-05	0.965825	0.00737832	1.03115	0.00293187
ENSMUSG00000024529.14	Lox	0.588388	0.999754	0.978519	0.378043	1.4316	0.0130378	1.19235	0.135123	1.69553	0.00686389
ENSMUSG00000062826.7	Ces2f	0.584815	0.00735676	0.578674	0.00124308	-0.0766045	0.910001	0.564808	0.00273646	0.42775	0.0192014
ENSMUSG00000037885.18	Stk35	0.584108	0.0222532	0.413219	0.226882	-0.449061	0.142035	0.16864	0.774719	0.0956094	0.830088
ENSMUSG00000041801.5	Phlda3	0.583067	0.000126553	0.655022	5.28303e-09	1.15795	9.47642e-28	0.624694	0.000727562	0.561257	9.1673e-06
ENSMUSG00000106874.1	Gm20186	0.580768	0.489076	0.352341	0.858383	0.832697	0.0176885	1.0993	0.0866339	1.3582	0.007238
ENSMUSG00000025068.8	Gsto1	0.579985	0.000726759	0.54564	9.64965e-06	0.472965	0.0243141	0.918869	2.56398e-19	0.959135	5.96013e-13
ENSMUSG00000032449.13	Slc25a36	0.579612	0.0278936	0.454245	0.210898	0.450319	0.0742555	0.214979	0.654825	0.0817347	0.862733
ENSMUSG00000064856.1	Gm23444	0.578933	0.593403	0.724805	0.268554	0.821864	0.133624	1.13162	0.0270081	0.764292	0.00287065
ENSMUSG00000093956.1	Gm24497	0.578933	0.593403	0.724805	0.268554	0.821864	0.133624	1.13162	0.0270081	0.489487	0.7634
ENSMUSG00000094050.1	Gm23472	0.578933	0.593403	0.724805	0.268554	0.821864	0.133624	1.13162	0.0270081	0.764292	0.00287065
ENSMUSG00000085272.7	Sbk3	0.578453	0.224114	1.07301	1.43746e-07	-0.592273	0.514239	0.794867	0.0393546	1.40446	1.85314e-09
ENSMUSG00000021782.14	Dlg5	0.578209	0.252417	0.566943	0.175544	0.575374	0.079667	0.638758	0.0605655	0.790566	0.00448002
ENSMUSG00000053279.8	Aldh1a1	0.574997	0.024112	0.346596	0.389842	1.19627	2.92116e-08	1.15604	3.01624e-10	1.33115	1.79123e-15
ENSMUSG00000024883.8	Rin1	0.573998	0.219765	0.755236	0.024107	0.480159	0.172087	0.379762	0.429004	0.732365	0.0149283
ENSMUSG00000037820.15	Tgm2	0.573178	0.129637	0.320558	0.540763	0.802797	0.000203508	0.66375	0.176176	0.419512	0.154242
ENSMUSG00000056632.8	Dsg3	0.571344	0.00232726	1.03547	5.36478e-10	1.60738	1.24394e-33	1.36566	8.01796e-15	1.47454	1.09374e-26
ENSMUSG00000037826.5	Ppm1k	0.570286	0.723284	0.129901	0.999959	1.53578	1.15669e-06	0.38417	0.544133	0.339747	0.481106
ENSMUSG00000006445.3	Epha2	0.567528	0.253746	0.752224	0.0400018	0.813214	0.00511935	0.700577	0.0368786	1.11923	5.80517e-05
ENSMUSG00000052942.13	Glis3	0.566933	0.999754	0.726893	0.761548	1.25555	0.0538927	0.981672	0.267549	1.35886	0.0324225
ENSMUSG00000042363.14	Lgalsl	0.566149	2.47765e-07	1.03033	7.301e-20	0.509307	0.0527771	0.628806	1.63577e-06	0.870027	6.6861e-12
ENSMUSG00000074825.4	Itpripl1	0.564727	0.63777	0.833387	0.0740784	0.677003	0.136418	0.84986	0.0391227	1.1423	0.000913515
ENSMUSG00000046798.14	Cldn12	0.564456	0.638319	0.49069	0.650429	0.605447	0.226563	0.63174	0.254274	0.840663	0.0441899
ENSMUSG00000015289.4	Lage3	0.562481	0.21413	0.629794	0.0962981	0.586338	0.0389731	0.633845	0.0526308	0.639002	0.0282462
ENSMUSG00000000031.16	H19	0.562064	0.226497	0.255291	0.970819	0.60993	0.0151012	0.22874	0.717648	-0.155829	0.706788
ENSMUSG00000026994.9	Galnt3	0.561421	0.999754	1.1295	0.127236	1.13252	0.0388452	0.9821	0.141938	1.40426	0.00685108
ENSMUSG00000023041.7	Krt6b	0.561211	0.00036537	1.38332	1.81991e-36	2.57934	2.091e-36	2.40493	1.02345e-53	2.31711	4.00141e-37
ENSMUSG00000002266.17	Zim1	0.557984	0.999754	0.473239	0.994591	1.41026	0.0164676	0.72247	0.540258	0.658605	0.521466
ENSMUSG00000015243.4	Abca1	0.556808	0.31745	0.654633	0.0950116	0.500374	0.171541	0.619963	0.0908165	0.764916	0.0217037
ENSMUSG00000098188.1	Sowahc	0.556589	0.324613	0.811988	0.013067	-0.0489404	0.960587	0.290384	0.645893	0.404312	0.311197
ENSMUSG00000000600.15	Krit1	0.556158	0.0489111	0.325391	0.552825	0.241471	0.526342	0.21144	0.656014	0.322661	0.266787
ENSMUSG00000024571.15	Gm16286	0.555181	0.00142907	0.585604	0.00143873	0.325129	0.0922898	0.381888	0.0460835	0.379404	0.0317168
ENSMUSG00000022742.6	Cpox	0.554956	0.0981039	0.597919	0.0377141	0.566985	0.0248021	0.70558	0.00631068	0.81766	0.00044874
ENSMUSG00000110594.1	Gm33103	0.554855	0.999754	1.04548	0.423604	0.100714	0.966634	1.76656	0.00586433	1.91634	0.0025036
ENSMUSG00000116656.1	Gm49708	0.553677	0.999754	-0.150039	0.999959	1.18391	0.0429064	0.553555	0.686629	0.0591401	0.970886
ENSMUSG00000024479.3	Mal2	0.551936	0.00190804	0.750634	1.01169e-06	0.140976	0.77612	0.717642	4.59356e-06	1.18334	7.42094e-19
ENSMUSG00000104547.1	Gm43022	0.551682	0.999754	0.562382	0.896418	1.32438	0.0241065	0.588649	0.632164	0.282799	0.819272
ENSMUSG00000024800.8	Rpp30	0.5516	0.753707	0.57502	0.530843	0.742025	0.0987371	0.605197	0.291895	1.037	0.0073138
ENSMUSG00000039167.11	Adgrl4	0.547019	0.417669	0.120198	0.999959	0.801001	0.00682313	0.529883	0.367839	0.16098	0.777355
ENSMUSG00000000567.5	Sox9	0.544906	0.999754	1.79037	0.0500235	1.9853	0.00992297	1.40455	0.160833	1.90803	0.00946682
ENSMUSG00000035860.9	Cdhr3	0.544805	0.999754	0.318586	1	1.95396	0.0563911	2.182	0.0857754	3.66433	1.93185e-05
ENSMUSG00000031578.5	Mak16	0.54144	0.256194	0.581603	0.151444	0.507908	0.122106	0.560624	0.102178	0.77628	0.00584812
ENSMUSG00000048787.13	Dcun1d3	0.539802	0.0426275	0.588007	0.0095313	-0.126624	0.840795	0.013428	0.993244	0.264516	0.368954
ENSMUSG00000030787.4	Lyve1	0.539261	0.420403	0.679654	0.038291	0.163957	0.818119	0.0313215	0.980209	-0.0461793	0.948856
ENSMUSG00000104030.1	5330406M23Rik	0.53635	0.375372	0.488945	0.375285	1.0068	0.000112751	0.635307	0.0794907	0.695913	0.0295909
ENSMUSG00000039943.16	Plcb4	0.535346	0.0916008	0.253774	0.849075	1.14339	7.33706e-06	0.824676	0.00161389	0.738904	0.000473241
ENSMUSG00000027698.14	Nceh1	0.535254	0.176178	0.335231	0.65968	1.11732	2.0004e-07	0.696586	0.123644	0.692332	0.0273403
ENSMUSG00000006010.14	Odr4	0.53503	0.387319	0.227067	0.991766	0.665006	0.0317498	0.603841	0.114814	0.672709	0.0281763
ENSMUSG00000023153.9	Tmem52	0.534745	0.0245652	0.517152	0.011715	0.773551	0.000163642	0.960493	9.88611e-06	0.973775	3.2039e-10
ENSMUSG00000017707.9	Serinc3	0.534592	3.03806e-06	0.54969	1.17182e-06	0.610518	1.07649e-08	0.64394	1.69728e-05	0.648914	3.0212e-09
ENSMUSG00000001627.12	Ifrd1	0.533529	0.00283754	0.557625	0.00138482	0.253397	0.246479	0.53538	0.0249052	0.523373	0.00102238
ENSMUSG00000069094.12	Pde7a	0.532243	0.280798	0.280099	0.895261	1.10154	1.80893e-06	0.644173	0.0503993	0.648259	0.04355
ENSMUSG00000117123.1	AL805899.1	0.531402	0.999754	0.938514	0.681563	3.22199	1.13736e-11	3.18396	7.0015e-10	3.78015	3.55183e-16
ENSMUSG00000009772.15	Nuak2	0.530282	0.419797	0.510703	0.399246	0.451701	0.270508	0.734151	0.0302131	1.07566	6.40892e-05
ENSMUSG00000040339.10	Fam102b	0.528643	0.315085	0.583083	0.133041	0.330124	0.458409	0.353153	0.452085	0.625988	0.035802
ENSMUSG00000003617.16	Cp	0.528548	0.292774	0.835458	0.0893526	0.678491	0.0150945	0.849386	0.0123033	0.73392	0.0081343
ENSMUSG00000072812.4	Ahnak2	0.528327	0.0128704	0.745653	1.05281e-08	0.360765	0.0118383	0.378112	0.0565578	0.314859	0.0365783
ENSMUSG00000020411.2	Nipal4	0.524143	0.0879067	0.675566	0.00473294	-0.175418	0.783716	0.125921	0.845177	0.318059	0.304953
ENSMUSG00000047539.9	Fbxo28	0.523992	0.33	0.683356	0.0455351	0.110505	0.899803	0.405629	0.35438	0.697939	0.0155244
ENSMUSG00000018927.3	Ccl6	0.523663	0.366422	0.259101	0.8906	-0.259204	0.627212	-0.515292	0.31828	-0.884905	0.00667341
ENSMUSG00000029377.5	Ereg	0.523143	0.0759388	0.0703808	0.999959	-0.435597	0.190904	0.435968	0.142737	0.671076	0.00173368
ENSMUSG00000020893.17	Per1	0.519731	0.293384	0.809847	0.00314828	0.680504	0.00749399	1.66081	9.30149e-06	1.84345	1.21405e-12
ENSMUSG00000020806.15	Rhbdf2	0.514018	0.685513	0.504958	0.543604	0.939825	0.00596801	0.608326	0.23907	0.676026	0.102607
ENSMUSG00000030619.9	Eed	0.513425	0.151502	0.409068	0.491867	0.533196	0.0417984	0.46293	0.159634	0.549829	0.0235015
ENSMUSG00000083282.3	Ctsf	0.51334	0.166752	0.282798	0.805316	0.660995	0.00692982	0.371373	0.31521	0.225778	0.577696
ENSMUSG00000031596.15	Slc7a2	0.512242	0.999754	0.506413	0.934014	1.2692	0.0235186	1.3622	0.0302026	1.48597	0.00483956
ENSMUSG00000024659.15	Anxa1	0.511936	5.01114e-06	0.850434	2.72373e-08	1.59257	2.35245e-32	1.14089	3.85669e-12	1.54043	1.0952e-24
ENSMUSG00000050244.9	Heatr1	0.510929	0.605242	0.813108	0.139125	0.476574	0.222456	0.475455	0.328018	0.752983	0.0195191
ENSMUSG00000026880.11	Stom	0.501735	0.24332	0.401134	0.429861	1.34017	3.02973e-11	0.696091	0.0183646	0.702012	0.00509008
ENSMUSG00000046818.7	Ddit4l	0.496588	0.00731921	0.366867	0.159031	0.0683634	0.894894	-0.0948003	0.939349	-0.173117	0.734404
ENSMUSG00000027466.15	Rbck1	0.496138	0.00942898	0.495708	0.0183865	0.115864	0.768747	0.358231	0.0898887	0.343684	0.0650826
ENSMUSG00000033863.2	Klf9	0.494859	0.0136267	0.578063	0.000394175	0.801614	1.52181e-07	0.869152	0.000428481	0.947287	5.4906e-08
ENSMUSG00000002250.16	Ppard	0.490809	0.0295223	0.346983	0.253289	0.530926	0.00628093	0.392049	0.0861581	0.420262	0.0374155
ENSMUSG00000027438.14	Napb	0.490647	0.999754	0.313924	0.999959	1.36646	0.00117246	0.779904	0.221903	0.876038	0.106169
ENSMUSG00000029778.12	Adcyap1r1	0.489914	0.999754	0.55143	0.725015	1.13263	0.00912924	1.40256	0.000954851	1.58939	6.4795e-05
ENSMUSG00000046768.13	Rhoj	0.487637	0.405082	0.623904	0.0631555	0.869004	0.00043958	0.637024	0.301241	0.643887	0.103812
ENSMUSG00000005054.7	Cstb	0.487381	0.0193552	0.621008	0.00587558	0.404603	0.0103591	0.577016	8.51796e-05	0.677931	1.18683e-07
ENSMUSG00000037321.17	Tap1	0.486733	0.999754	0.407607	0.975783	0.513695	0.586871	0.845279	0.20232	1.12268	0.0245274
ENSMUSG00000034377.10	Tulp4	0.486632	1.26893e-05	0.452035	3.76739e-05	0.287453	0.0105521	0.249851	0.0505328	0.264884	0.0204294
ENSMUSG00000029055.17	Plch2	0.485101	0.0307897	0.345904	0.0959235	-0.103934	0.805009	0.39839	0.0317864	0.416068	0.0145006
ENSMUSG00000071561.2	BC100530	0.4835	0.999754	-0.96259	0.65968	-1.62253	0.142258	-2.16103	0.0676639	-2.51424	0.0277252
ENSMUSG00000102504.1	Gm21955	0.483493	0.949356	0.363273	0.911395	0.775113	0.0853797	1.3142	0.000232535	1.31552	0.000442095
ENSMUSG00000034810.7	Scn7a	0.481862	0.662885	0.589014	0.265716	0.752419	0.026508	0.649903	0.118657	0.747688	0.0319132
ENSMUSG00000101111.1	Gm28437	0.481859	0.183506	-0.132604	0.999959	0.505956	0.0168466	0.49638	0.0631934	0.290625	0.212949
ENSMUSG00000057440.8	Mpp7	0.481151	0.0614113	0.0908645	0.999959	-0.509106	0.0436143	0.0479366	0.953664	-0.131326	0.722107
ENSMUSG00000003477.5	Inmt	0.479616	0.00907729	0.443888	0.0987646	0.98482	8.33427e-18	1.27105	1.50479e-18	1.21172	5.45632e-33
ENSMUSG00000038156.16	Spon1	0.476912	0.999754	0.196419	1	1.36946	0.162099	1.3342	0.230036	1.68961	0.0440815
ENSMUSG00000036323.14	Srp72	0.476798	0.0283791	0.38611	0.154631	0.417921	0.025001	0.455594	0.0257188	0.546651	0.00145482
ENSMUSG00000027684.16	Mecom	0.475746	0.999754	0.201767	0.999959	0.943934	0.0332839	0.271031	0.816384	0.148179	0.87332
ENSMUSG00000034842.16	Art3	0.475479	0.0144272	0.35519	0.0619736	1.03943	3.58831e-12	0.904676	1.30942e-08	1.25333	2.04136e-18
ENSMUSG00000074280.6	Gm6166	0.472681	0.999754	0.427508	0.999959	1.2346	0.0482311	1.94541	0.00422308	1.91029	0.000781067
ENSMUSG00000035828.11	Pim3	0.472064	0.145325	0.534012	0.00902558	0.133927	0.690765	0.549801	0.0399617	0.628624	0.0309953
ENSMUSG00000032411.15	Tfdp2	0.467117	0.321785	0.412569	0.361755	1.36275	2.36544e-11	1.30603	6.52351e-07	1.73338	1.11703e-16
ENSMUSG00000002944.15	Cd36	0.466798	0.0537253	-0.0039098	0.999959	1.36257	2.30598e-17	0.918051	0.0211607	0.813051	0.00181794
ENSMUSG00000022899.9	Slc15a2	0.466271	0.999754	0.442492	0.999959	1.41332	0.0455386	0.514953	0.800214	1.38566	0.124383
ENSMUSG00000046733.7	Gprc5a	0.466096	0.999754	-0.225112	0.999959	-2.38052	0.0405721	-2.41908	0.0596929	-2.12568	0.0514727
ENSMUSG00000038729.23	Akap2	0.465925	0.346895	0.473523	0.256464	0.777586	0.00254917	0.576137	0.251342	0.221837	0.59307
ENSMUSG00000041025.15	Iffo2	0.465729	0.0137199	0.876304	1.47624e-07	0.401297	0.0854493	0.406337	0.128279	0.54104	0.0504506
ENSMUSG00000032485.14	Scap	0.463583	0.0729004	0.505134	0.0121586	0.108387	0.805457	0.502677	0.0152661	0.492604	0.00668717
ENSMUSG00000015568.16	Lpl	0.462527	0.268482	0.174333	0.999705	1.4586	2.06138e-09	0.890033	0.0146655	0.649508	0.00424036
ENSMUSG00000022637.11	Cblb	0.461883	0.448157	0.640126	0.0319173	0.854278	0.000201081	0.865175	0.00206147	0.908972	0.000409283
ENSMUSG00000020717.19	Pecam1	0.460931	0.0278936	0.255293	0.470494	0.655468	1.59492e-05	0.135353	0.786	0.09928	0.757326
ENSMUSG00000059409.9	Ppp2r5d	0.460841	0.267194	0.347677	0.518568	0.626692	0.00749399	0.435013	0.158219	0.533662	0.0329816
ENSMUSG00000025129.2	Ppp1r27	0.460677	1	-0.0902831	1	3.14967	0.0201695	-0.0226484	1	0.438578	1
ENSMUSG00000062646.12	Ganc	0.460357	0.956275	0.236503	0.999959	1.00251	0.00544669	0.517163	0.411861	0.322266	0.60684
ENSMUSG00000105211.1	Gm47302	0.460302	0.999754	-0.194299	0.999959	-1.82424	0.00237596	-2.18221	0.155457	-4.06996	0.000101673
ENSMUSG00000056666.13	Retsat	0.459799	0.255405	0.235848	0.895261	1.51701	9.47029e-16	1.3137	0.0011726	1.18764	5.43132e-06
ENSMUSG00000030510.11	Cers3	0.45956	0.0336123	0.602399	0.000182816	-0.109555	0.817817	0.354853	0.0775162	0.656802	0.000126656
ENSMUSG00000028318.14	Polr1e	0.45941	0.999754	0.490138	0.865325	0.436719	0.618716	1.04774	0.0417666	0.712541	0.208122
ENSMUSG00000096606.2	Tpbgl	0.458923	0.999754	0.557363	0.706704	0.971217	0.041747	0.803487	0.161818	0.794	0.123793
ENSMUSG00000020593.15	Lpin1	0.458761	0.0467607	0.317168	0.308209	0.70668	1.40437e-05	0.776139	0.0564686	0.813854	0.0129828
ENSMUSG00000029816.10	Gpnmb	0.456299	0.999754	1.19508	0.103149	1.46151	0.00284285	1.91955	7.53363e-06	2.28258	1.34328e-07
ENSMUSG00000022508.5	Bcl6	0.455273	0.322186	0.583247	0.056605	0.740307	0.00081118	0.581073	0.0278727	0.424492	0.16683
ENSMUSG00000048578.11	Mlec	0.45293	0.0608	0.473375	0.0327226	0.213135	0.489735	0.197546	0.603714	0.105566	0.775542
ENSMUSG00000022404.8	Slc25a17	0.451044	0.0222532	0.291555	0.367729	-0.293775	0.285814	-0.074198	0.896757	-0.050511	0.897747
ENSMUSG00000026074.15	Map4k4	0.450439	0.0891189	0.440717	0.00276817	0.394496	0.00952181	0.352876	0.065604	0.5315	0.000996435
ENSMUSG00000022357.2	Klhl38	0.448851	0.650243	0.507527	0.124578	0.986239	6.66552e-05	0.445424	0.152887	0.72037	0.00418031
ENSMUSG00000105852.4	Gm42890	0.448638	0.999754	0.677706	1	1.01052	0.515366	1.55977	0.182889	2.04328	0.0212798
ENSMUSG00000026748.13	Plxdc2	0.44817	0.0123432	0.43594	0.00473294	-0.541209	0.00156714	-0.203203	0.469792	-0.243425	0.208528
ENSMUSG00000005268.20	Prlr	0.447844	0.927399	0.85393	0.0418492	-0.136632	0.917912	0.719904	0.134767	0.652235	0.126765
ENSMUSG00000050359.7	Sprr1a	0.447288	0.959512	1.04634	0.216777	2.03775	6.85377e-11	1.16643	0.0205017	1.30155	0.000175677
ENSMUSG00000022468.12	Endou	0.445366	0.0390067	0.75325	3.09469e-05	0.999683	2.8313e-08	1.01409	1.21553e-10	1.39119	2.21427e-21
ENSMUSG00000027752.15	Exosc8	0.444876	0.995487	0.242524	0.999959	0.626331	0.197337	0.99483	0.013262	0.712261	0.0966919
ENSMUSG00000004655.5	Aqp1	0.44475	0.00594156	0.538572	4.25205e-07	0.69801	6.96436e-11	0.516597	0.0085288	0.26225	0.0441019
ENSMUSG00000001583.13	Tnk1	0.44264	0.985729	0.0431636	0.999959	-1.16798	0.040545	-0.61994	0.414953	-0.37958	0.594756
ENSMUSG00000021536.7	Adcy2	0.441668	0.429324	0.261984	0.865922	0.862917	0.000240948	0.522716	0.144599	0.449811	0.152053
ENSMUSG00000050854.9	Tmem125	0.439617	0.29221	0.841023	0.000100701	0.345117	0.326226	0.646867	0.00597657	0.699491	0.0181424
ENSMUSG00000037465.10	Klf10	0.439349	0.596511	0.482389	0.133312	0.69502	0.00193451	0.634237	0.0267019	0.647339	0.0265764
ENSMUSG00000028383.17	Hsdl2	0.438503	0.0502827	0.198523	0.776787	0.69155	4.62948e-06	0.714654	0.00139378	0.545186	0.0130954
ENSMUSG00000038145.17	Snrk	0.437844	0.0199804	0.385505	0.0520309	0.165499	0.568947	0.416367	0.193153	0.317121	0.290767
ENSMUSG00000024235.11	Map3k8	0.437839	0.846392	0.657497	0.167352	0.411407	0.428076	0.494489	0.358849	0.877062	0.0231124
ENSMUSG00000038546.9	Ranbp9	0.437734	0.0291889	0.475029	0.0095313	0.783278	2.41113e-08	0.700464	0.00192467	0.807554	1.91589e-06
ENSMUSG00000002346.16	Slc25a42	0.437211	0.539134	0.141469	0.999959	0.725222	0.00549031	0.311549	0.54465	-0.055224	0.927612
ENSMUSG00000074272.10	Ceacam1	0.435372	0.999754	0.260894	0.999959	1.79371	3.52332e-07	0.412186	0.683475	0.0957651	0.927612
ENSMUSG00000107350.1	Gm19610	0.435118	1	2.80437	1	2.56529	1	3.59927	0.0076216	3.95739	0.00111634
ENSMUSG00000050063.18	Klk6	0.435117	1	2.1271	1	5.58525	1.5956e-08	5.09133	0.000103425	6.38527	8.14055e-11
ENSMUSG00000074736.10	Syndig1	0.43511	1	0.871496	1	3.44894	0.0179612	2.64613	1	2.3884	1
ENSMUSG00000041845.11	Rhod	0.434926	0.393243	0.758139	0.00142655	0.273712	0.551251	0.551243	0.0440406	0.68245	0.00259799
ENSMUSG00000039782.14	Cpeb2	0.434695	0.0402203	0.685295	1.48825e-05	-0.131733	0.843511	0.0393806	0.955805	0.326232	0.177158
ENSMUSG00000020387.15	Jade2	0.432744	0.999754	0.73945	0.322029	1.05399	0.013922	1.30482	0.00208096	1.46554	9.02738e-05
ENSMUSG00000018171.9	Vmp1	0.432536	0.269627	0.549056	0.0364405	1.06665	6.75571e-08	0.89099	5.17134e-05	1.2813	5.92745e-13
ENSMUSG00000040430.18	Pitpnc1	0.432349	0.283712	0.353907	0.430508	0.539141	0.0340152	0.430132	0.144842	0.491697	0.0637257
ENSMUSG00000028116.13	Myoz2	0.432152	0.482942	0.0278927	0.999959	0.520165	0.0105948	0.131047	0.880399	0.0354122	0.948181
ENSMUSG00000028148.11	Them5	0.429655	1.95904e-05	0.0292358	0.999959	-1.1868	3.11479e-08	0.159681	0.607412	0.00915234	0.97564
ENSMUSG00000032092.5	Mpzl2	0.428728	0.0830779	0.522976	0.00802691	0.00321942	0.994691	0.42003	0.0514197	0.388182	0.0529081
ENSMUSG00000056492.6	Adgrf5	0.427989	0.0403492	0.27311	0.469959	0.864085	1.56665e-07	0.509259	0.00845697	0.414725	0.0545228
ENSMUSG00000031075.18	Ano1	0.427728	0.416078	0.762355	0.00237509	0.478123	0.121891	0.244466	0.611666	0.130374	0.784247
ENSMUSG00000028420.13	Tmem38b	0.425452	0.368161	0.163617	0.999959	0.945503	2.66069e-06	0.50367	0.10663	0.613366	0.0117916
ENSMUSG00000025509.15	Pnpla2	0.42542	0.00368282	0.407661	0.00307566	1.5025	2.00742e-48	1.27654	9.96249e-06	1.39746	1.09061e-09
ENSMUSG00000027346.15	Gpcpd1	0.424464	0.0526296	0.374807	0.0765009	0.433791	0.0207878	0.238129	0.317103	-0.0265223	0.938877
ENSMUSG00000024481.5	Lvrn	0.423642	0.999754	0.691517	0.784876	0.699532	0.481543	1.15998	0.130969	1.506	0.00964128
ENSMUSG00000033416.15	Gucd1	0.423397	0.467052	0.317961	0.697622	1.00935	2.39888e-06	0.92902	0.000183202	1.31593	3.2039e-10
ENSMUSG00000032656.14	2022-03-03	0.422201	0.479011	0.498654	0.150929	-0.847824	0.0115014	-0.364957	0.403643	-0.343849	0.346543
ENSMUSG00000030002.15	Dusp11	0.421474	0.00908621	0.318935	0.0594691	-0.0416	0.934323	0.182025	0.443442	0.186166	0.315582
ENSMUSG00000056313.5	Tcim	0.419466	0.593403	0.598356	0.116256	0.576675	0.0310185	0.252058	0.762542	-0.0219591	0.974996
ENSMUSG00000019082.18	Slc25a22	0.418652	0.701215	0.14428	0.999959	0.979309	0.000112073	0.909693	0.2215	0.80617	0.0812208
ENSMUSG00000065226.1	Gm25791	0.417701	0.990976	-0.267571	0.999959	0.409746	0.701555	0.826255	0.00414437	0.661628	0.430903
ENSMUSG00000030852.17	Tacc2	0.41708	0.0394573	0.129654	0.934014	1.54624	8.42996e-24	0.980475	0.0216951	1.0393	0.00135825
ENSMUSG00000028403.15	Zdhhc21	0.41689	0.372047	0.63671	0.00962546	-0.196036	0.710863	0.000145985	0.999682	0.119284	0.788269
ENSMUSG00000116207.1	Nnt	0.416555	0.999754	0.239704	0.999959	1.02793	0.0115014	0.858878	0.267549	0.551733	0.528082
ENSMUSG00000117310.1	Ptp4a1	0.413988	0.025895	0.495964	0.00445374	0.652079	5.66559e-05	0.335965	0.163123	0.304799	0.0863571
ENSMUSG00000039911.13	Spsb1	0.412318	0.42067	0.360842	0.423604	0.73421	0.00125527	0.650421	0.0713142	0.992799	0.00062709
ENSMUSG00000032262.13	Elovl4	0.411223	0.00129918	0.724777	9.53221e-15	0.0923851	0.85355	0.271802	0.137619	0.582894	8.79928e-08
ENSMUSG00000052459.13	Atp6v1a	0.409675	0.180421	0.47363	0.0411419	0.145229	0.73691	0.410216	0.0880115	0.485221	0.0319391
ENSMUSG00000027186.14	Elf5	0.408806	0.696996	0.695966	0.0147293	-0.0558287	0.955799	0.110435	0.921008	0.700383	0.00334874
ENSMUSG00000043259.15	Fam13c	0.407152	0.999754	0.284005	0.999959	0.915731	0.0445717	0.261451	0.832132	0.409189	0.553121
ENSMUSG00000049641.14	Vgll2	0.405975	0.999754	-0.169838	0.999959	2.55747	9.28313e-06	1.60306	0.0655127	1.33431	0.095879
ENSMUSG00000034614.14	Pik3ip1	0.40596	0.755342	0.11158	0.999959	0.896527	0.00197063	0.00873613	0.993244	0.0767432	0.908801
ENSMUSG00000021598.9	Med10	0.405425	0.7355	0.467812	0.40631	0.254863	0.678696	0.550803	0.13239	0.714766	0.013209
ENSMUSG00000024158.17	Hagh	0.405189	0.108589	0.514465	0.0120971	0.0529801	0.9275	0.293799	0.257629	0.19898	0.435354
ENSMUSG00000023150.14	Ivns1abp	0.403757	0.00137963	0.0864628	0.918094	0.281497	0.0273819	-0.130719	0.689903	-0.287857	0.0915375
ENSMUSG00000062991.7	Nrg1	0.402622	0.983556	1.05106	0.00456213	1.03371	0.00243164	0.892006	0.0184913	1.28249	0.000266782
ENSMUSG00000048756.11	Foxo3	0.401831	0.0924406	0.47976	0.00943114	0.264391	0.228791	0.461324	0.0144712	0.556808	0.000784025
ENSMUSG00000041836.10	Ptpre	0.399366	0.999754	0.650203	0.408152	0.476733	0.457989	0.597956	0.327746	0.998006	0.0122481
ENSMUSG00000070305.10	Mpzl3	0.399017	0.20968	0.636408	0.00100272	-0.241001	0.570583	0.264747	0.403101	0.44531	0.0310921
ENSMUSG00000022010.19	Tsc22d1	0.398721	0.00383582	0.525036	1.2461e-06	0.163837	0.303786	0.16046	0.350845	0.0171898	0.946384
ENSMUSG00000031666.15	Rbl2	0.398436	0.472486	0.225001	0.886161	0.837833	6.5512e-05	0.453003	0.196988	0.648641	0.0110507
ENSMUSG00000022598.6	Psca	0.397926	0.999754	1.30936	0.0108964	1.11193	0.0947355	0.331013	0.702113	0.55309	0.290876
ENSMUSG00000052837.6	Junb	0.397388	0.122284	0.499089	0.0316137	0.25176	0.21812	0.195872	0.68449	0.490614	0.0454029
ENSMUSG00000034424.5	Gcsh	0.395311	0.668753	0.377502	0.588056	0.641445	0.0217534	0.41513	0.299801	0.300073	0.447507
ENSMUSG00000029096.15	Htra3	0.395021	0.584203	0.527986	0.137261	0.960116	1.18989e-05	0.660118	0.0141631	0.565912	0.0316919
ENSMUSG00000010064.15	Slc38a3	0.394541	0.459057	0.246931	0.843423	0.532458	0.0207704	0.745992	0.00182973	0.58456	0.0124892
ENSMUSG00000025491.14	Ifitm1	0.393774	0.999754	0.681429	0.795475	1.169	0.0384451	0.980262	0.165805	1.31463	0.0260179
ENSMUSG00000032504.15	Pdcd6ip	0.393385	0.0199881	0.375811	0.0110537	-0.0688966	0.856476	0.0653692	0.880154	0.171044	0.387874
ENSMUSG00000059895.13	Ptp4a3	0.392784	0.00330145	0.299045	0.127026	1.52558	1.06506e-32	1.20264	0.000181585	1.27875	1.43314e-09
ENSMUSG00000032355.16	Mlip	0.392376	0.0302383	0.214823	0.551136	0.544005	0.00172862	0.572511	9.10729e-05	0.547272	0.000756985
ENSMUSG00000045975.8	C2cd2	0.39179	0.275863	-0.0477074	0.999959	0.29814	0.238008	-0.0557149	0.94861	-0.529535	0.0156705
ENSMUSG00000042453.14	Reln	0.391274	0.927802	0.443825	0.542045	0.649349	0.0722291	0.665059	0.148005	0.834656	0.0133693
ENSMUSG00000029392.12	Rilpl1	0.391137	0.116368	0.211252	0.795475	1.18397	7.05127e-12	0.726195	0.0010215	0.560464	0.00024316
ENSMUSG00000100455.1	Gm29170	0.390215	0.999754	0.347794	0.999959	0.852611	0.397346	1.07994	0.234722	1.42594	0.0383528
ENSMUSG00000034858.16	Fam214a	0.390087	0.151016	0.397919	0.0687793	0.572137	0.000644529	0.501907	0.00525154	0.605497	0.000357596
ENSMUSG00000028273.15	Pdlim5	0.388608	0.0973281	0.0599823	0.999959	0.828486	1.29659e-11	0.677061	0.00485874	0.737171	5.64951e-06
ENSMUSG00000034362.7	Csta1	0.388582	0.388787	0.288048	0.871902	-0.797022	0.0373413	-0.153402	0.730749	0.34047	0.259715
ENSMUSG00000021112.9	Mpp5	0.387844	0.653299	0.270784	0.867912	0.606007	0.0250434	0.2993	0.5678	0.209033	0.632363
ENSMUSG00000044430.11	Klk12	0.387019	0.388763	1.11967	5.65754e-08	0.270193	0.636905	0.30143	0.272672	0.8581	4.1235e-05
ENSMUSG00000067377.12	Tspan6	0.385024	0.92995	0.635842	0.143275	-0.150589	0.870477	0.392554	0.439415	0.809195	0.00812468
ENSMUSG00000024922.2	Ovol1	0.384508	0.593403	0.347303	0.269531	-0.278273	0.417151	0.16432	0.830917	0.466855	0.0297523
ENSMUSG00000011179.8	Odc1	0.383475	0.536821	0.565965	0.0267172	0.926013	3.28315e-06	0.456233	0.198055	0.387497	0.107844
ENSMUSG00000026944.18	Abca2	0.382157	0.79085	0.764882	0.0286947	-0.0606142	0.952266	0.325549	0.52492	0.372098	0.328968
ENSMUSG00000069601.14	Ank3	0.382116	0.00929652	0.354208	0.0135025	0.545436	9.32814e-07	0.612309	4.48296e-05	0.722877	1.332e-09
ENSMUSG00000022602.14	Arc	0.381801	0.999754	0.727353	0.71741	1.83621	0.000655087	0.608896	0.596417	2.17947	6.42855e-06
ENSMUSG00000019278.5	Dpep1	0.381666	0.825181	0.629868	0.0670222	0.21856	0.751628	0.701502	0.0503661	1.00618	0.000210556
ENSMUSG00000001946.14	Esam	0.381554	0.509266	0.496683	0.18314	0.593493	0.0113776	0.643869	0.187531	0.573831	0.0713356
ENSMUSG00000082513.1	Gm15374	0.381064	0.999754	-0.211611	0.999959	-1.6221	0.00404242	-0.253118	0.83989	-0.575638	0.343892
ENSMUSG00000027714.11	Exosc9	0.380873	0.929059	0.324599	0.858383	0.37506	0.436264	0.623985	0.0991208	0.729162	0.0243779
ENSMUSG00000036292.14	Gramd1c	0.380358	0.791021	0.803936	0.00635973	-1.18686	0.00432573	-0.0338124	0.972967	0.282553	0.496849
ENSMUSG00000000223.13	Drp2	0.380309	0.999754	0.462942	0.620113	0.863614	0.0289423	0.681261	0.137566	0.780137	0.0540485
ENSMUSG00000061048.8	Cdh3	0.379874	0.999754	0.636483	0.540058	1.52316	4.03737e-05	1.19306	0.011053	1.3088	0.00107326
ENSMUSG00000056749.7	Nfil3	0.379674	0.999754	0.857504	0.769683	1.38709	0.0741254	2.48588	1	2.13541	0.00917663
ENSMUSG00000079588.3	Tmem182	0.379628	0.0276549	0.204783	0.448877	0.684086	5.93468e-08	0.429063	0.00196665	0.37731	0.0119072
ENSMUSG00000029782.19	Tmem209	0.378506	0.975766	0.524444	0.382969	0.623995	0.0870444	0.710507	0.0536012	0.985014	0.00172132
ENSMUSG00000026981.15	Il1rn	0.378197	0.635019	0.416486	0.478179	0.541209	0.0896856	0.10792	0.896194	0.76274	0.00113735
ENSMUSG00000105987.4	AI506816	0.378113	0.270155	1.16452	5.53679e-10	1.52112	8.59651e-21	1.86719	7.00434e-40	2.10153	6.77578e-37
ENSMUSG00000001785.13	Pwp1	0.377974	0.96387	0.531978	0.37646	0.588579	0.120818	0.465058	0.341644	0.726569	0.0365783
ENSMUSG00000000308.14	Ckmt1	0.377233	0.15284	0.170169	0.895013	-0.544124	0.0835568	0.0933171	0.905389	-0.495612	0.00678759
ENSMUSG00000078606.8	Gm4070	0.37669	0.999754	-0.607769	0.803984	-0.592455	0.499361	-1.34946	0.0771099	-1.38305	0.0402809
ENSMUSG00000001829.17	Clpb	0.376676	0.367492	0.560464	0.0275379	0.815374	1.03385e-05	0.403384	0.135719	0.383516	0.127805
ENSMUSG00000020681.14	Ace	0.376626	0.932025	0.542955	0.34228	0.672634	0.0425648	0.378319	0.4808	0.120252	0.855694
ENSMUSG00000075010.5	AW112010	0.375974	0.999754	-0.662524	0.692197	0.198576	0.872069	-0.602728	0.473682	-1.37821	0.0402938
ENSMUSG00000022490.7	Ppp1r1a	0.375431	0.999754	-0.0336103	0.999959	2.59509	5.97848e-08	2.01342	0.0116946	1.95226	0.00387528
ENSMUSG00000042529.14	Kcnj12	0.374996	0.772417	0.524318	0.203946	0.430676	0.300291	0.842058	0.00120521	0.987076	3.816e-05
ENSMUSG00000019899.16	Lama2	0.374377	0.299256	0.31966	0.348657	0.448063	0.0498045	0.13436	0.778698	0.0533334	0.905028
ENSMUSG00000026985.1	Il1f8	0.374042	0.522611	0.422271	0.426302	-0.28448	0.606851	-0.622345	0.0424448	-0.927991	0.000913515
ENSMUSG00000037656.9	Slc20a2	0.373923	0.00223108	0.353153	0.00502425	0.313137	0.102827	0.29455	0.0201567	0.3085	0.00504125
ENSMUSG00000032454.9	Rbp2	0.373745	0.186244	0.466679	0.14989	-0.19209	0.713926	0.485567	0.0322123	0.181036	0.580482
ENSMUSG00000004270.13	Lpcat3	0.373376	0.569752	0.496459	0.137857	0.724541	0.000871443	0.908372	0.000243356	0.894603	0.000161223
ENSMUSG00000024277.14	Mapre2	0.373043	0.33	0.469223	0.0675178	0.574182	0.00293563	0.490981	0.0317864	0.559911	0.00595788
ENSMUSG00000056268.15	Dennd1b	0.372836	0.275863	0.379001	0.11056	-0.638552	0.00383643	-0.268364	0.36376	-0.395697	0.0793414
ENSMUSG00000029236.4	Nmu	0.371877	0.286462	-0.685508	0.00292648	-3.61537	5.77424e-21	-1.71924	8.65636e-09	-1.68953	1.42984e-14
ENSMUSG00000040177.10	2310057M21Rik	0.370215	0.98045	0.201447	0.999959	0.626581	0.0901399	0.494356	0.31523	0.70368	0.0360375
ENSMUSG00000018821.3	Avpi1	0.369844	0.381876	0.651853	0.000630754	-0.189463	0.725439	0.34854	0.189919	0.535164	0.00152526
ENSMUSG00000041986.16	Elmod1	0.369604	0.286813	0.540099	0.0104497	-0.883252	0.0058053	-0.354881	0.240898	-0.44965	0.0797582
ENSMUSG00000044167.6	Foxo1	0.369382	0.999754	0.450704	0.673291	0.625828	0.134169	1.23358	0.0180378	1.28195	0.000475946
ENSMUSG00000006221.7	Hspb7	0.368231	0.674021	-0.216149	0.625344	0.76137	0.000109024	0.377121	0.0740098	0.498432	0.00405869
ENSMUSG00000056501.3	Cebpb	0.365988	0.442232	0.596912	0.00965934	0.484739	0.0168276	0.66137	0.00136373	0.522837	0.0837486
ENSMUSG00000032735.15	Ablim3	0.36586	0.983556	0.329469	0.860649	0.884169	0.00286915	0.469301	0.326979	0.490995	0.214814
ENSMUSG00000044471.12	Lncpint	0.365827	0.201796	0.504062	0.00661052	0.92233	9.87471e-14	0.553822	0.00654014	0.687394	0.000649765
ENSMUSG00000025006.16	Sorbs1	0.365514	0.00473556	0.171534	0.613457	0.944229	5.00928e-09	0.554065	0.000291474	0.285726	0.00469418
ENSMUSG00000063415.12	Cyp26b1	0.363254	0.999754	0.611405	0.319039	0.357882	0.582634	1.17159	0.00726295	1.60033	8.22565e-05
ENSMUSG00000008348.9	Ubc	0.362474	0.00355855	0.335329	0.00456213	0.439197	0.000842844	0.157752	0.705658	0.174581	0.44695
ENSMUSG00000030513.14	Pcsk6	0.362033	0.195426	0.423728	0.0414462	-0.472953	0.0494093	-0.00855965	0.993244	0.0474384	0.899283
ENSMUSG00000052934.14	Fbxo31	0.360978	0.251273	0.522578	0.00357127	2.19812	2.06182e-24	1.04983	0.0299403	0.932425	0.00277464
ENSMUSG00000027187.10	Cat	0.360435	0.72764	-0.00292983	0.999959	0.814158	1.44171e-08	0.06692	0.949544	-0.0903028	0.819613
ENSMUSG00000079484.12	Phyhd1	0.359666	0.999754	0.187935	0.999959	1.20178	0.000641266	0.819904	0.146427	1.06466	0.00307773
ENSMUSG00000055116.8	Arntl	0.358896	0.999754	0.834803	0.29621	1.14301	0.0101051	0.240876	0.906447	0.578397	0.457264
ENSMUSG00000031906.9	Smpd3	0.358874	0.160165	0.627978	2.60844e-05	-0.497591	0.249781	-0.00505143	0.993244	0.140215	0.652522
ENSMUSG00000029802.13	Abcg2	0.357526	0.756681	0.347484	0.55295	0.68824	0.00268321	0.592437	0.0255733	0.520973	0.0448141
ENSMUSG00000057933.10	Gsta2	0.356605	0.999754	0.142336	0.999959	-0.033249	0.983311	1.14835	3.54693e-05	1.44857	3.81101e-06
ENSMUSG00000025229.15	Pitx3	0.356136	0.999754	-0.0852446	0.999959	0.33765	0.829766	0.592996	0.7173	1.44292	0.0256388
ENSMUSG00000033196.17	Myh2	0.35602	0.999754	-0.337095	1	3.41628	8.50259e-05	1.75133	0.341113	0.213754	0.927962
ENSMUSG00000024576.14	Csnk1a1	0.355881	7.98975e-06	0.49365	8.22552e-09	0.291868	0.00033292	0.465265	6.66038e-10	0.653754	6.35346e-23
ENSMUSG00000021282.17	Eif5	0.355734	0.0108205	0.539575	8.55118e-05	0.150179	0.428996	0.187897	0.483727	0.416823	0.000125995
ENSMUSG00000074156.6	Ces1h	0.355371	0.989175	-0.441248	0.426302	-3.01377	3.36354e-12	-2.22035	1.6755e-10	-2.80567	6.26971e-17
ENSMUSG00000020034.7	Tcp11l2	0.354986	0.512684	0.4488	0.0980884	0.589328	0.00252039	0.310274	0.62438	0.190602	0.67742
ENSMUSG00000030341.17	Tnfrsf1a	0.354574	0.0407364	0.394041	0.00969686	0.257342	0.159611	0.145257	0.589749	0.222032	0.209152
ENSMUSG00000051431.7	Gpr87	0.352423	0.557137	0.160608	0.999959	-0.66832	0.013922	0.0852225	0.902993	0.116663	0.765072
ENSMUSG00000024302.16	Dtna	0.34949	0.37551	0.214032	0.822815	0.645745	0.000377922	0.525408	0.00819336	0.460484	0.0243116
ENSMUSG00000027099.9	Mtx2	0.349399	0.794256	0.171204	0.999959	0.462009	0.136049	0.460398	0.178484	0.563601	0.0390034
ENSMUSG00000047746.14	Fbxo40	0.349238	0.609159	0.254084	0.843423	0.847295	6.99969e-05	0.374887	0.210003	0.30883	0.337226
ENSMUSG00000025271.13	Pfkfb1	0.349136	0.999754	0.139458	0.999959	0.937849	0.00565832	0.955481	0.00611	0.963546	0.00211444
ENSMUSG00000046731.4	Kctd11	0.348562	0.348777	0.239661	0.689435	-1.42861	9.08193e-09	-0.728797	0.00615231	-0.791837	0.000204354
ENSMUSG00000028138.8	Adh5	0.347757	0.594489	0.384565	0.373107	0.612122	0.00508838	0.634003	0.00623291	0.620649	0.00529389
ENSMUSG00000006442.10	Srm	0.347177	0.861413	0.69411	0.0550304	0.588513	0.0508701	0.866922	0.00103417	1.09583	2.69411e-06
ENSMUSG00000069372.3	Ctxn3	0.346299	0.999754	0.32531	0.999959	1.55914	0.00767972	0.967438	0.254872	1.06451	0.096325
ENSMUSG00000038332.13	Sesn1	0.34568	0.875298	0.0114611	0.999959	0.283961	0.419714	0.524398	0.0822732	0.959599	0.00113924
ENSMUSG00000023074.11	Mospd1	0.345247	0.799411	0.0580068	0.999959	0.77362	0.00142151	0.442053	0.233662	0.379857	0.242621
ENSMUSG00000047731.17	Wbp1l	0.343882	0.27525	0.373094	0.137857	0.617724	0.000147455	0.61409	0.0494388	0.72013	0.00203233
ENSMUSG00000030218.2	Mgp	0.343694	0.355576	0.396487	0.259066	0.751901	1.86728e-05	0.414893	0.0155632	0.327777	0.0954222
ENSMUSG00000063651.11	Cnfn	0.34354	0.127654	0.594859	1.35973e-06	-0.0176444	0.987671	-0.253953	0.1879	-0.265757	0.0544407
ENSMUSG00000001120.15	Pcbp3	0.343444	0.999754	0.142742	0.999959	0.367122	0.782477	0.562336	0.607412	1.18726	0.0352535
ENSMUSG00000061259.11	Tmprss11d	0.341974	0.123788	0.446259	0.00629255	-0.579355	0.00739751	-0.349544	0.154741	-0.407959	0.0216353
ENSMUSG00000042726.14	Trafd1	0.34196	0.396749	0.393527	0.193868	0.584486	0.0026689	0.195742	0.694333	0.547576	0.00880619
ENSMUSG00000027792.11	Bche	0.341941	0.999754	0.0415405	0.999959	1.15489	0.0186956	1.19923	0.0543872	1.29963	0.00586809
ENSMUSG00000021585.10	Cast	0.341272	0.00541383	0.357599	0.00255654	0.136204	0.439442	0.0242579	0.955777	0.169343	0.22527
ENSMUSG00000097586.1	Gm26528	0.340662	0.999754	0.759104	0.999959	1.76433	0.0222636	0.0316499	0.993244	0.0754306	0.975274
ENSMUSG00000021557.15	Agtpbp1	0.340629	0.319568	0.154125	0.956115	0.492784	0.0144271	0.206236	0.51677	-0.0562769	0.892262
ENSMUSG00000029452.18	Tmem116	0.340562	0.999754	-0.255403	0.999959	0.702734	0.526247	0.0513323	0.992551	1.53939	0.0307138
ENSMUSG00000071014.10	Ndufb6	0.340493	0.712378	0.241875	0.618284	0.483711	0.000599062	0.375609	0.00515184	0.427898	0.000913515
ENSMUSG00000055301.8	Adh7	0.33994	0.999754	-0.0799336	0.999959	-1.31939	0.0442378	0.193633	0.898242	0.240851	0.717914
ENSMUSG00000037197.11	Rbm17	0.339908	0.668509	0.537825	0.242166	0.692945	0.00245242	0.599534	0.0301029	0.725409	0.000945132
ENSMUSG00000021963.17	Sap18	0.339873	0.927399	0.288096	0.824189	0.601254	0.019917	0.383407	0.341113	0.65097	0.0451445
ENSMUSG00000022218.16	Tgm1	0.338953	0.0184128	0.659635	1.12086e-13	-0.0616375	0.918782	0.212468	0.328959	0.388878	0.0099022
ENSMUSG00000020647.10	Ncoa1	0.336448	0.607674	0.29819	0.582849	0.158509	0.735075	0.386818	0.179676	0.578169	0.00812468
ENSMUSG00000022533.14	Atp13a3	0.336392	0.629781	0.434962	0.204028	0.634459	0.00274777	0.454083	0.131202	0.547059	0.0200853
ENSMUSG00000008730.17	Hipk1	0.335883	0.490023	0.249834	0.454879	0.236853	0.290028	0.322537	0.144482	0.409842	0.0255113
ENSMUSG00000068290.11	Ddrgk1	0.335816	0.770077	0.180348	0.921297	0.486382	0.0220718	0.1551	0.76094	0.405725	0.107603
ENSMUSG00000019966.18	Kitl	0.333127	0.842386	0.264918	0.853466	0.665533	0.0102227	0.285878	0.57248	0.213866	0.623942
ENSMUSG00000034055.16	Phka1	0.332925	0.7852	0.119945	0.999959	0.589823	0.00354579	0.407189	0.268384	0.319709	0.323747
ENSMUSG00000032393.15	Dpp8	0.332255	0.168715	0.271693	0.319384	0.35642	0.0393059	0.264318	0.225198	0.324891	0.0617712
ENSMUSG00000027298.17	Tyro3	0.329266	0.925606	0.710826	0.016369	0.25691	0.600506	0.411052	0.277357	0.341429	0.337125
ENSMUSG00000021552.7	Gkap1	0.328684	0.999754	-0.0629581	0.999959	0.833709	0.0482311	0.385649	0.643601	0.255967	0.727446
ENSMUSG00000020088.10	Sar1a	0.328545	0.110832	0.180829	0.65123	0.533812	0.000270584	0.294989	0.137449	0.405107	0.0286242
ENSMUSG00000031740.8	Mmp2	0.328007	0.324423	0.596347	2.56327e-07	0.421165	0.00188079	0.124247	0.714315	-0.0993895	0.679305
ENSMUSG00000074064.6	Mlycd	0.327187	0.774163	0.0392536	0.999959	1.4118	1.21951e-14	0.893529	0.129441	0.85993	0.0193879
ENSMUSG00000062937.7	Mtap	0.325829	0.999754	0.560123	0.753075	0.993908	0.0428584	0.931367	0.0983573	0.966026	0.0611044
ENSMUSG00000022707.16	Gbe1	0.32577	0.954782	-0.083764	0.999959	0.41912	0.0391455	-0.0722051	0.903485	-0.0877758	0.808747
ENSMUSG00000092586.8	Ly6g6c	0.32527	0.000646446	0.429182	9.35859e-05	-0.211985	0.562259	0.205369	0.0912903	0.312121	0.00138968
ENSMUSG00000021417.15	Eci2	0.325209	0.544505	0.175692	0.872212	1.03226	5.9217e-11	0.918248	0.0020583	0.955559	1.03012e-05
ENSMUSG00000048486.6	Fitm2	0.323753	0.495162	0.314401	0.371221	0.577483	0.00123452	0.330217	0.251898	0.338054	0.139571
ENSMUSG00000031382.14	Asb11	0.322307	0.995487	-0.0999449	0.999959	1.24197	8.2175e-09	0.675355	0.0708507	0.515473	0.042963
ENSMUSG00000028409.11	Smu1	0.322155	0.822602	0.259975	0.802433	0.30946	0.367264	0.489025	0.133595	0.588368	0.0127805
ENSMUSG00000032376.12	Usp3	0.321038	0.878217	0.25755	0.856855	0.130866	0.842265	0.511895	0.0974218	0.591298	0.0252979
ENSMUSG00000018339.11	Gpx3	0.320723	0.999754	0.650309	0.151372	2.59042	2.3723e-17	2.18295	1.72267e-08	2.14197	4.52403e-15
ENSMUSG00000031425.15	Plp1	0.320695	0.999754	0.432244	0.530664	0.547734	0.15653	0.578757	0.139021	0.777291	0.0106631
ENSMUSG00000024583.3	Txnl1	0.319873	0.250822	0.304226	0.217206	0.78749	1.17105e-08	0.398222	0.0436736	0.36421	0.026379
ENSMUSG00000073079.6	Srp54a	0.319521	0.621403	0.403629	0.356025	0.5644	0.00946122	0.425977	0.192088	0.624877	0.0136724
ENSMUSG00000032491.14	Nradd	0.319251	0.999754	0.615515	0.350566	0.770307	0.0478933	1.03006	0.00641688	1.20195	0.000336321
ENSMUSG00000028668.5	Eloa	0.319022	0.719655	0.394585	0.291856	0.696712	0.000796679	0.586678	0.0161788	0.643366	0.00275798
ENSMUSG00000089943.1	Ugt1a5	0.318567	0.999754	-0.173009	0.999959	-1.5268	0.0208278	-0.284141	0.832055	-0.601251	0.400513
ENSMUSG00000026603.13	Smyd2	0.318358	0.999754	0.429614	0.513851	1.15821	7.89309e-05	1.09271	0.00471927	1.11946	7.38878e-05
ENSMUSG00000027452.11	Acss1	0.317615	0.999754	0.0973866	0.999959	1.09818	0.000871424	0.516259	0.54161	0.144467	0.836545
ENSMUSG00000046985.11	Tapt1	0.31745	0.685513	0.380512	0.327511	0.604346	0.00422401	0.44231	0.186378	0.734429	0.000303287
ENSMUSG00000053797.10	Krt16	0.317446	0.462836	1.17134	4.87915e-31	1.90963	1.3082e-18	1.06466	1.45118e-16	1.13386	8.36774e-06
ENSMUSG00000033685.13	Ucp2	0.317367	0.0596789	0.462832	1.79955e-05	0.0836893	0.82557	0.662247	0.00287558	0.690211	0.00649205
ENSMUSG00000000340.10	Dbt	0.316531	0.999754	0.341659	0.865325	0.767734	0.0199169	0.388731	0.493339	0.35735	0.450148
ENSMUSG00000026778.13	Prkcq	0.315811	0.479011	0.325542	0.346729	0.794135	7.40019e-06	0.44595	0.0442454	0.449749	0.0246678
ENSMUSG00000027488.12	Snta1	0.31496	0.702475	0.365109	0.313648	1.19761	5.47916e-12	1.12489	1.13826e-06	1.26906	1.11972e-13
ENSMUSG00000025364.13	Pa2g4	0.313961	0.136298	0.50255	0.00357039	0.32057	0.0587523	0.622259	4.59356e-06	0.674292	2.67793e-07
ENSMUSG00000001674.11	Ddx18	0.313548	0.999754	0.32134	0.80334	0.544746	0.101047	0.559285	0.119124	0.715971	0.0146321
ENSMUSG00000025172.3	Ankrd2	0.312285	0.999754	0.178316	0.999959	1.72098	3.21609e-06	1.31123	0.022416	1.78583	0.000272064
ENSMUSG00000028607.16	Cpt2	0.312277	0.555113	0.04562	0.999959	1.14714	4.72095e-12	0.7157	0.0488502	0.484021	0.14161
ENSMUSG00000034321.14	Exosc1	0.312253	0.999754	0.53066	0.31839	0.440118	0.300291	0.62271	0.0918493	0.864181	0.00281673
ENSMUSG00000047407.17	Tgif1	0.311545	0.91209	0.460394	0.175687	0.0464032	0.954537	0.247795	0.589432	0.521066	0.0379121
ENSMUSG00000054065.12	Pkp3	0.311504	0.0957931	0.666964	6.31977e-14	-0.333806	0.214399	0.00361552	0.993244	0.0926889	0.721903
ENSMUSG00000001435.15	Col18a1	0.311009	0.69586	0.788677	0.000110046	0.666955	0.00151631	0.368513	0.195069	0.205534	0.537607
ENSMUSG00000024165.9	Jpt2	0.310622	0.999754	0.493078	0.53397	0.668722	0.070444	0.923877	0.00706241	0.866576	0.00862976
ENSMUSG00000061086.12	Myl4	0.310601	0.999754	0.966115	0.525261	0.743718	0.021559	-0.352817	0.562457	-0.925828	0.00836341
ENSMUSG00000018417.14	Myo1b	0.310488	0.999754	0.115915	0.999959	0.972945	5.83632e-05	0.366062	0.444324	0.386488	0.29819
ENSMUSG00000001891.16	Ugp2	0.309786	0.540197	-0.0735847	0.999959	0.42739	0.00150153	0.0664937	0.900911	-0.111951	0.595497
ENSMUSG00000005362.14	Crbn	0.309643	0.986559	0.400409	0.525772	0.768948	0.00359548	0.452577	0.282114	0.502535	0.113768
ENSMUSG00000028381.8	Ugcg	0.309466	0.250822	0.524371	0.000583076	-0.0510002	0.947933	0.0409097	0.94638	0.350212	0.037344
ENSMUSG00000026153.15	Fam135a	0.308832	0.271843	0.455669	0.0166073	-0.269083	0.38847	-0.355447	0.177363	-0.296453	0.14766
ENSMUSG00000019997.11	Ccn2	0.307811	0.999754	0.867334	5.46496e-05	0.181973	0.677779	-0.262648	0.506352	-0.517524	0.0404632
ENSMUSG00000047260.4	Emc6	0.307453	0.641833	0.235564	0.820521	0.48413	0.0186511	0.396608	0.175438	0.465309	0.0336552
ENSMUSG00000041258.18	Zfp236	0.307185	0.999754	0.896111	0.217206	0.750434	0.0415688	0.494606	0.633102	-0.000808853	0.999218
ENSMUSG00000055239.10	Kcmf1	0.307052	0.214266	0.348383	0.0754132	0.658044	9.55915e-07	0.339807	0.0599147	0.475057	0.00115242
ENSMUSG00000007659.18	Bcl2l1	0.306706	0.600526	0.512536	0.0128635	0.171352	0.644879	0.649999	0.000984054	0.644664	0.000753242
ENSMUSG00000028444.17	Cntfr	0.305954	0.999754	0.374399	0.779847	-0.0887544	0.945132	0.987528	0.000841043	0.61623	0.0882371
ENSMUSG00000028480.14	Glipr2	0.305744	0.999754	0.257111	0.999959	-0.165968	0.932032	-1.20135	0.288747	-1.89393	0.0446746
ENSMUSG00000062081.6	Gm6055	0.305465	0.999754	0.411056	0.942166	1.36972	9.15808e-05	0.769859	0.350248	0.132954	0.913586
ENSMUSG00000053716.9	Dusp7	0.30457	0.338587	0.616488	0.000222066	0.327397	0.0812376	0.313912	0.126829	0.517882	0.000945132
ENSMUSG00000052353.13	Cemip	0.304269	0.999754	0.703139	0.0987646	0.978591	0.00118392	0.828843	0.0144286	0.786361	0.0424853
ENSMUSG00000056328.14	Myh1	0.303844	0.999754	-0.274898	0.999959	2.21737	4.43302e-06	1.10778	0.257709	0.75781	0.341486
ENSMUSG00000024404.7	Riok3	0.303717	0.208071	0.390999	0.0285147	0.492259	0.000399128	0.469445	0.00555984	0.526539	0.000208372
ENSMUSG00000000538.18	Tom1l2	0.302944	0.0991161	0.35994	0.0103059	0.0735238	0.829807	0.301347	0.0551628	0.324669	0.0243615
ENSMUSG00000020676.2	Ccl11	0.302551	0.673485	0.191541	0.919424	0.430946	0.0532887	0.462457	0.0592031	0.491159	0.025265
ENSMUSG00000021764.8	Ndufs4	0.301948	0.107333	-0.184637	0.999959	0.463367	0.000907274	0.188134	0.49739	0.0196971	0.955969
ENSMUSG00000018143.10	Mafk	0.301929	0.92066	0.364212	0.491701	0.570568	0.0229986	0.406164	0.377045	0.485409	0.096325
ENSMUSG00000103765.1	Gm37857	0.301581	0.954915	-0.14475	0.999959	-1.48085	9.88265e-06	-0.631081	0.0577845	-0.517599	0.145157
ENSMUSG00000019763.11	Rmnd1	0.301325	0.587722	-0.186164	0.849681	0.0566349	0.915851	-0.150157	0.774833	-0.545382	0.0192262
ENSMUSG00000038264.8	Sema7a	0.301288	0.999754	0.702614	0.127822	0.720774	0.0458708	0.921258	0.0675125	0.60909	0.148888
ENSMUSG00000049791.4	Fzd4	0.301188	0.581509	0.15427	0.980506	0.59701	0.00318764	0.302324	0.44046	0.419708	0.0657769
ENSMUSG00000042659.15	Arrdc4	0.301015	0.999754	0.404939	0.600848	0.0350177	0.968491	0.26579	0.667572	0.678753	0.0232455
ENSMUSG00000049606.16	Zfp644	0.300854	0.461557	0.23396	0.65123	0.390434	0.0388416	0.295869	0.248607	0.196839	0.447976
ENSMUSG00000029499.11	Pxmp2	0.299682	0.999754	0.344344	0.776787	0.992228	7.89309e-05	0.545769	0.153143	0.308499	0.486468
ENSMUSG00000027809.14	Etfdh	0.299512	0.260958	0.119664	0.990023	0.982329	2.08371e-14	0.745367	0.0105789	0.661662	0.00589854
ENSMUSG00000037573.5	Tob1	0.299239	0.0915101	0.363672	0.0266918	-0.123269	0.679041	0.198348	0.378051	0.124249	0.533396
ENSMUSG00000024644.17	Cndp2	0.29841	0.999754	0.462009	0.418551	0.304567	0.519477	0.597635	0.0749459	0.752441	0.00783868
ENSMUSG00000068748.7	Ptprz1	0.298227	0.999754	1.11376	0.00138151	1.4198	2.64767e-06	1.21332	0.00222605	1.43695	4.33407e-06
ENSMUSG00000038526.14	Car14	0.298185	0.999754	-0.0842898	0.999959	0.19915	0.789875	0.756558	0.0152634	1.14041	2.39441e-05
ENSMUSG00000106734.3	Gm20559	0.297576	0.999754	-0.127038	0.999959	-0.399565	0.647372	-0.739232	0.365961	-1.3186	0.0293348
ENSMUSG00000063558.4	Aox1	0.297049	0.953458	0.145687	0.999959	0.872341	2.61695e-05	0.453072	0.163481	0.496153	0.0706521
ENSMUSG00000030693.10	Klk10	0.296929	0.467052	0.941419	1.20882e-21	0.778137	0.000185341	0.640188	4.30503e-07	1.12892	1.02607e-37
ENSMUSG00000039960.5	Rhou	0.29678	0.958383	0.389786	0.433272	1.00115	2.26697e-05	0.674721	0.0719979	0.705588	0.00388657
ENSMUSG00000022221.14	Ripk3	0.296768	0.999754	0.980804	0.14785	0.605367	0.479468	1.21645	0.0198999	1.28781	0.00775066
ENSMUSG00000033400.14	Agl	0.296665	0.138736	0.0849775	0.999959	0.638492	2.13609e-06	0.341335	0.00970373	0.230178	0.192662
ENSMUSG00000031681.16	Smad1	0.295914	0.999754	0.139033	0.999959	0.438342	0.189877	0.543911	0.21831	0.628882	0.0229398
ENSMUSG00000079508.8	Apoo	0.294192	0.366422	0.0888651	0.999959	0.703533	8.27403e-07	0.556724	0.000955259	0.489381	0.00128382
ENSMUSG00000053907.10	Mat2a	0.293186	0.166752	0.362644	0.0327226	0.4055	0.00976574	0.526001	0.000255861	0.651344	7.77118e-09
ENSMUSG00000087497.7	2810001G20Rik	0.292799	0.999754	0.20598	0.999959	0.751816	0.418246	0.897259	0.320635	1.40206	0.0336552
ENSMUSG00000072501.5	Phf20l1	0.292786	0.578648	0.332194	0.286001	0.366368	0.0830122	0.426931	0.051372	0.532832	0.00425369
ENSMUSG00000044716.12	Dok7	0.292451	0.999754	0.159084	0.999959	0.883427	0.0199167	1.24021	0.00441242	1.23743	0.000212559
ENSMUSG00000023845.7	Lnpep	0.291474	0.381521	0.206802	0.766207	0.407695	0.0158391	0.141972	0.695685	0.189392	0.423624
ENSMUSG00000067616.11	Klk11	0.29059	0.186208	0.45682	0.0048216	-0.496306	0.0619607	0.216123	0.442703	0.315185	0.0223907
ENSMUSG00000040154.11	Wfdc5	0.290402	0.404968	0.441308	0.0268966	-0.562441	0.00874549	-0.0774184	0.853128	-0.0690595	0.819545
ENSMUSG00000025085.16	Ablim1	0.290247	0.075452	0.459881	7.66963e-09	-0.0429641	0.879921	0.0598029	0.79961	-0.025629	0.914378
ENSMUSG00000045103.17	Dmd	0.288944	0.638689	0.171136	0.886085	0.832623	2.52753e-07	0.673416	0.000191654	0.531513	0.00128552
ENSMUSG00000020650.15	Bcap29	0.288795	0.999754	0.336127	0.827246	0.573708	0.097599	0.570821	0.145248	0.914782	0.00181794
ENSMUSG00000071533.11	Pcnp	0.288675	0.414856	0.241095	0.559241	0.182108	0.509716	0.299661	0.186954	0.36988	0.0407431
ENSMUSG00000020656.16	Grhl1	0.288464	0.250822	0.409954	0.0134253	-0.455355	0.0589099	-0.0758974	0.880154	0.24571	0.14766
ENSMUSG00000031562.15	Dctd	0.287155	0.999754	1.02523	0.190769	0.819833	0.249607	1.0406	0.111324	1.32663	0.0120051
ENSMUSG00000036026.15	Tmem63b	0.286305	0.220966	0.253635	0.260446	0.190389	0.326818	0.464049	0.000705972	0.489405	0.00010825
ENSMUSG00000096255.2	Dynlt1b	0.286253	0.990156	0.230386	0.834392	0.428936	0.18284	0.563053	0.0262048	0.730171	0.00119435
ENSMUSG00000003849.8	Nqo1	0.285788	0.999754	-0.633167	0.181584	-1.09555	0.000822695	-1.01867	0.000176565	-0.530144	0.418964
ENSMUSG00000048373.8	Fgfbp1	0.285152	0.645932	0.251699	0.83208	-0.521965	0.0342029	-0.902462	0.0022758	-1.14429	6.20091e-07
ENSMUSG00000040435.12	Ppp1r15a	0.285076	0.999754	0.675468	0.0274736	-0.371843	0.382056	0.0948526	0.904205	0.218951	0.701123
ENSMUSG00000019877.10	Serinc1	0.28428	0.252627	0.180508	0.666911	0.55154	1.61652e-05	0.371977	0.0344102	0.368755	0.0110507
ENSMUSG00000086782.2	E130102H24Rik	0.284214	0.999754	0.190425	0.999959	1.06437	0.00665517	0.448801	0.542148	0.704845	0.168918
ENSMUSG00000056608.14	Chd9	0.283946	0.254616	0.113716	0.999959	0.412008	0.000929022	0.924515	0.0037681	0.988938	2.84244e-05
ENSMUSG00000028967.10	Errfi1	0.282695	0.80574	0.714436	0.000525856	-0.108558	0.890012	0.580204	0.147688	0.88722	0.00013984
ENSMUSG00000009647.13	Mcu	0.282646	0.414888	0.458346	0.00969686	0.0206955	0.968299	0.0788285	0.875243	0.134441	0.618409
ENSMUSG00000029229.8	Chic2	0.280744	0.883833	0.269952	0.64266	-0.066316	0.919083	0.221885	0.646947	0.489421	0.0316286
ENSMUSG00000032515.8	Csrnp1	0.280251	0.999754	0.865589	0.0064056	-0.263492	0.733793	0.438894	0.500747	0.159445	0.765403
ENSMUSG00000031098.18	Syt8	0.278949	0.999754	0.711712	0.690817	1.19858	0.036813	1.05259	0.194952	1.07069	0.0843423
ENSMUSG00000040463.16	Mybbp1a	0.278866	0.593403	0.673318	6.66756e-05	0.659336	3.7432e-05	0.818934	1.69245e-06	1.05536	1.04995e-12
ENSMUSG00000034158.9	Lrrc58	0.278666	0.690334	0.332062	0.342809	0.541734	0.00350724	0.745334	0.00563451	1.05874	1.39385e-06
ENSMUSG00000067231.4	Cyp2c65	0.27826	0.999754	-0.632311	0.774239	-1.35913	0.0449853	-1.05732	0.15714	-1.63556	0.0176005
ENSMUSG00000030747.5	Dgat2	0.278128	0.261979	0.242719	0.0836059	0.194552	0.187244	0.441547	0.0139879	0.410604	0.000340294
ENSMUSG00000046179.17	E2f8	0.277046	0.999754	0.363585	0.943968	0.770259	0.106166	1.19687	0.00285688	1.01534	0.012704
ENSMUSG00000027999.15	Pla2g12a	0.276925	0.958461	0.250786	0.591158	0.847938	9.18509e-08	0.763304	0.00631068	1.04563	3.2039e-10
ENSMUSG00000061132.13	Blnk	0.276634	0.966288	0.278523	0.723061	-0.716564	0.0170983	-0.605595	0.0734259	-0.741906	0.00978302
ENSMUSG00000020840.10	Blmh	0.276408	0.279402	0.127377	0.904441	-0.440358	0.0150983	0.0184576	0.972967	-0.232856	0.203654
ENSMUSG00000038121.6	Fam210a	0.276403	0.823806	0.232282	0.82313	0.530631	0.0122358	0.466588	0.0512362	0.432243	0.0608767
ENSMUSG00000007682.6	Dio2	0.276038	0.999754	1.29037	0.00232376	1.97377	2.38626e-12	0.884562	0.0965437	1.56592	1.40616e-06
ENSMUSG00000070576.4	Mn1	0.275775	0.684098	0.422517	0.0948224	0.539209	0.0052345	0.819502	4.33684e-06	0.60281	0.00125065
ENSMUSG00000028223.8	Decr1	0.275688	0.88265	0.132589	0.999959	0.960815	2.61366e-07	0.792898	0.0286076	0.762749	0.00639715
ENSMUSG00000022123.9	Scel	0.275659	0.577362	0.34915	0.0191534	-0.893354	0.000236982	-0.352241	0.0690031	-0.390297	0.00139721
ENSMUSG00000031700.11	Gpt2	0.274821	0.990591	0.443925	0.257443	0.768692	0.000789852	0.900128	0.0394288	0.740059	0.00719559
ENSMUSG00000050931.7	Sgms2	0.273774	0.999754	0.612822	0.690817	-1.60644	0.029183	-0.468812	0.733938	-0.809063	0.297088
ENSMUSG00000022682.8	Rrn3	0.273064	0.950162	0.340052	0.519497	0.372741	0.202017	0.459436	0.107941	0.576084	0.0140201
ENSMUSG00000000326.13	Comt	0.27255	0.709817	0.235625	0.706668	0.557356	0.00259987	0.294514	0.408247	0.321002	0.15861
ENSMUSG00000026393.10	Nek7	0.272526	0.844543	0.107305	0.999959	0.655854	0.000945532	0.33508	0.407716	0.508014	0.0242427
ENSMUSG00000029780.14	Nt5c3	0.271987	0.375899	0.236318	0.43396	-0.525645	0.0133902	-0.247598	0.266386	-0.327461	0.0722073
ENSMUSG00000015932.8	Dstn	0.271978	0.00368282	0.309266	0.00116954	-0.0278863	0.952266	0.269008	0.0522262	0.334659	0.00243384
ENSMUSG00000025558.17	Dock9	0.271595	0.672565	0.300034	0.371227	0.526373	0.00256451	0.5896	0.00102817	0.578121	0.000913515
ENSMUSG00000028040.7	Efna4	0.271077	0.999754	0.724238	0.221873	0.167216	0.896387	0.612235	0.274083	0.833626	0.0431336
ENSMUSG00000062901.3	Klhl24	0.270969	0.540197	0.249552	0.438965	0.86931	5.85616e-09	0.35895	0.185223	0.292732	0.15234
ENSMUSG00000003526.12	Prodh	0.270918	0.999754	0.388494	0.765985	0.481169	0.3025	0.825032	0.0251787	0.939565	0.00267021
ENSMUSG00000021200.14	Asb2	0.270779	0.901469	0.140146	0.975071	0.715157	0.000133667	-0.300621	0.475258	-0.0272251	0.954782
ENSMUSG00000027134.4	Lpcat4	0.270753	0.999754	0.284828	0.658615	-0.626668	0.0109986	0.0648961	0.941555	0.0610606	0.883968
ENSMUSG00000014956.15	Ppp1cb	0.27052	0.0672545	0.251471	0.0651849	0.269456	0.00642552	0.269483	0.122455	0.294466	0.0206497
ENSMUSG00000114104.1	Gm47585	0.27039	0.737497	0.270834	0.758192	-0.938516	4.27983e-05	-0.659262	0.0175333	-0.471139	0.0566023
ENSMUSG00000109324.2	Prmt1	0.269911	0.540197	0.424699	0.0754132	0.524416	0.00825687	0.704593	0.000193469	0.801613	6.66159e-06
ENSMUSG00000043439.5	Epop	0.269713	0.999754	1.81189	0.0914239	1.82734	0.0323935	2.33723	0.00347635	3.06014	5.30391e-06
ENSMUSG00000047976.4	Kcna1	0.267868	0.999754	0.361087	0.771491	0.698709	0.0354996	0.740494	0.0519118	0.920193	0.00199484
ENSMUSG00000022090.10	Pdlim2	0.267799	0.504158	0.328649	0.0383071	-0.916358	0.00138181	-0.233004	0.408247	-0.358413	0.0313904
ENSMUSG00000061136.14	Prpf40a	0.266863	0.945231	0.303842	0.514243	0.469359	0.0388827	0.500565	0.0463233	0.817665	2.64221e-05
ENSMUSG00000068697.7	Myoz1	0.266728	0.0407364	0.230559	0.463607	0.824545	2.16718e-14	0.632638	6.70213e-11	0.501691	4.56455e-05
ENSMUSG00000039220.16	Ppp1r10	0.266086	0.929245	0.425436	0.175544	0.395332	0.0876824	0.44474	0.0616275	0.727258	0.000109697
ENSMUSG00000041570.14	Camsap2	0.265857	0.921609	0.426024	0.187251	0.28297	0.372979	0.365917	0.219725	0.607976	0.00405553
ENSMUSG00000031529.5	Tnks	0.264214	0.999754	0.343667	0.750361	0.490797	0.163368	0.36727	0.464142	0.614271	0.0476566
ENSMUSG00000030956.15	Fam53b	0.264112	0.666081	0.29656	0.359806	0.0709563	0.900675	0.214171	0.484405	0.426377	0.0203339
ENSMUSG00000038633.5	Degs1	0.26355	0.222911	0.184676	0.625309	-0.205054	0.360529	0.438413	0.00868428	0.645393	2.43345e-07
ENSMUSG00000020134.13	Peli1	0.263512	0.78523	0.279207	0.525115	-0.86123	0.000262141	-0.185705	0.683757	-0.14637	0.673812
ENSMUSG00000091618.3	H60c	0.263158	0.999754	0.112376	0.999959	-1.418	0.00394132	-0.86833	0.138371	-0.900714	0.0935039
ENSMUSG00000021576.6	Pdcd6	0.262974	0.79085	0.411359	0.144411	0.242306	0.410866	0.373957	0.1451	0.665722	0.000273041
ENSMUSG00000024774.16	Ankrd22	0.262251	0.999754	0.28325	0.932562	-0.984015	0.0267971	-0.372246	0.608611	-0.330514	0.575822
ENSMUSG00000026219.14	Trip12	0.262051	0.0914169	0.371718	0.0105065	0.1466	0.320715	0.175168	0.292439	0.168151	0.195027
ENSMUSG00000044322.7	Dsc1	0.261821	0.0334313	0.437466	0.000484747	-0.719573	0.011683	0.0986366	0.823182	0.25156	0.190962
ENSMUSG00000020116.7	Pno1	0.261419	0.999754	0.505063	0.148972	0.610764	0.0110194	0.641398	0.0144495	0.807268	0.000231699
ENSMUSG00000048490.14	Nrip1	0.261363	0.845246	0.391892	0.210668	0.24606	0.441499	0.621081	0.0592165	0.692597	0.00447231
ENSMUSG00000001707.8	Eef1e1	0.261247	0.999754	0.520075	0.595103	0.612588	0.213711	0.717483	0.147389	1.19707	0.000358024
ENSMUSG00000028494.12	Plin2	0.261156	0.91209	-0.195987	0.906845	0.562826	0.0351506	0.194269	0.892042	0.0336532	0.975274
ENSMUSG00000060621.6	Nkpd1	0.260425	0.926811	0.460867	0.0403586	-0.31879	0.337202	0.281582	0.337125	0.319449	0.203654
ENSMUSG00000041992.9	Rapgef5	0.260073	0.999754	0.620612	0.158667	0.935521	0.0011184	0.882786	0.0066057	1.00376	0.000403435
ENSMUSG00000020612.16	Prkar1a	0.259983	0.104578	0.2233	0.291083	0.312789	0.00509825	0.0690349	0.829039	0.126085	0.416059
ENSMUSG00000032845.16	Alpk2	0.259242	0.999754	0.195958	0.999959	1.16728	2.24358e-05	1.1177	0.0291076	1.18481	0.00239382
ENSMUSG00000030116.14	Mfap5	0.258825	0.477043	-0.20017	0.763902	-0.98201	1.49427e-08	-1.34883	4.33845e-12	-1.9522	7.51925e-21
ENSMUSG00000086247.7	Gm15787	0.257967	0.999754	0.709135	0.822815	1.65638	0.00662457	1.50121	0.0245158	1.07272	0.176787
ENSMUSG00000021243.14	Fcf1	0.257638	0.999754	0.477696	0.1483	0.264063	0.474747	0.448518	0.123644	0.839475	8.09381e-05
ENSMUSG00000006599.13	Gtf2h1	0.257015	0.999754	0.31028	0.843418	0.426491	0.278687	0.60719	0.0905156	0.750647	0.0110954
ENSMUSG00000033610.16	Pank1	0.256071	0.999754	0.110675	0.999959	0.967546	0.000833614	0.352482	0.602649	0.218743	0.698446
ENSMUSG00000037070.10	Rbmxl1	0.255858	0.999754	0.277792	0.846335	0.306188	0.473387	0.486174	0.164962	0.579939	0.0431336
ENSMUSG00000012428.9	Steap4	0.255819	0.999754	0.116415	0.999959	0.754445	0.0123536	0.366262	0.51578	0.361371	0.399086
ENSMUSG00000018076.12	Med13l	0.255203	0.981439	0.394923	0.259339	0.315135	0.289126	0.478312	0.0805648	0.748886	0.000320495
ENSMUSG00000034936.2	Arl4d	0.25488	0.999754	0.832282	0.0969497	0.461755	0.417873	0.971171	0.0737077	1.32502	0.00518456
ENSMUSG00000032348.6	Gsta4	0.254783	0.999754	0.605476	3.10666e-05	1.16542	1.27091e-08	0.990424	5.66902e-19	1.26888	1.09268e-07
ENSMUSG00000039756.12	Dnttip2	0.254748	0.999754	0.265649	0.865325	0.509016	0.0767553	0.476644	0.164962	0.764609	0.00270249
ENSMUSG00000027224.14	Duoxa1	0.253517	0.999754	0.393307	0.446455	-0.0639449	0.949437	0.385419	0.299801	0.58297	0.0262473
ENSMUSG00000075703.15	Selenoi	0.252852	0.999754	0.475273	0.27983	0.31496	0.453163	0.634526	0.0301029	0.585055	0.0385218
ENSMUSG00000021258.10	Ccnk	0.252483	0.999754	0.0841431	0.999959	0.586179	0.0164051	0.531656	0.0811411	0.522489	0.0459975
ENSMUSG00000020124.10	Usp15	0.252428	0.351847	0.219278	0.393059	0.544582	4.50745e-05	0.411234	0.0156424	0.44955	0.000324289
ENSMUSG00000044734.16	Serpinb1a	0.251622	0.960913	0.338646	0.500096	0.449743	0.165534	0.488072	0.0492337	0.649532	0.00167838
ENSMUSG00000022462.7	Slc38a2	0.251172	0.360361	0.47161	0.00028049	0.640267	1.07629e-05	0.933846	7.00356e-08	1.22349	6.27615e-23
ENSMUSG00000069565.12	Dazap1	0.250088	0.438629	0.133565	0.916825	0.16483	0.496415	0.399423	0.0078815	0.296344	0.0659591
ENSMUSG00000066595.9	Flvcr1	0.249844	0.999754	0.234985	0.889893	0.683422	0.0118188	0.446323	0.583619	0.530272	0.259736
ENSMUSG00000040127.13	Sdr9c7	0.249618	0.932025	0.119435	0.999959	-0.589371	0.0402036	-0.0939855	0.88087	-0.071464	0.874076
ENSMUSG00000037531.8	Mrpl47	0.249602	0.999754	0.202971	0.999959	0.821089	0.0195817	0.832724	0.0307879	0.627537	0.143913
ENSMUSG00000021096.11	Ppm1a	0.249226	0.127692	0.320558	0.0199368	0.345665	0.00543151	0.170747	0.358849	0.243763	0.0408479
ENSMUSG00000055193.4	Klk15	0.248681	0.999754	-0.450621	0.916685	-4.84666	2.38679e-06	-4.40516	5.02751e-05	-4.43676	2.60291e-05
ENSMUSG00000001687.15	Ubl3	0.24789	0.446914	0.502327	7.96054e-05	0.0686682	0.836433	0.265629	0.264699	0.477599	0.000330478
ENSMUSG00000038560.7	Sp6	0.247583	0.92066	0.601919	0.00456213	-0.859185	0.0111939	0.10904	0.86897	0.377582	0.101757
ENSMUSG00000026377.12	Nifk	0.247228	0.999754	0.460973	0.483168	0.50909	0.165443	0.516136	0.200851	0.644905	0.049197
ENSMUSG00000029648.13	Flt1	0.247026	0.999754	0.243014	0.850552	0.678028	0.00402278	0.70601	0.0261448	0.399686	0.144306
ENSMUSG00000080316.11	Spaca6	0.246993	0.945231	0.18131	0.899228	0.200734	0.542884	0.152986	0.741965	0.465559	0.00983419
ENSMUSG00000041438.8	Utp4	0.24648	0.999754	0.541244	0.262674	0.750704	0.0117538	0.762962	0.0173163	1.11073	1.57049e-05
ENSMUSG00000030713.6	Klk7	0.245772	0.999754	0.641115	0.0111433	-0.00420693	0.994691	0.142871	0.845118	0.0439111	0.927612
ENSMUSG00000021832.8	Psmc6	0.245679	0.594489	0.21408	0.62257	0.542413	3.95493e-05	0.394341	0.0152947	0.578366	1.30408e-06
ENSMUSG00000027598.16	Itch	0.244683	0.888862	0.329702	0.34391	0.0651253	0.912467	0.272963	0.35982	0.561053	0.00267021
ENSMUSG00000006589.8	Aprt	0.244165	0.999754	0.616519	0.00456213	0.700877	0.00375726	1.06011	1.91086e-09	0.965541	3.81779e-07
ENSMUSG00000038132.6	Rbm24	0.244129	0.646753	0.353184	0.12308	0.579573	5.42232e-05	0.605404	0.000237728	0.501582	0.000566201
ENSMUSG00000030410.16	Dmwd	0.243864	0.999754	0.251488	0.880867	0.87594	0.000163004	0.455932	0.228568	0.406884	0.201447
ENSMUSG00000028184.12	Adgrl2	0.243586	0.560604	0.385732	0.0403586	-0.531119	0.00373477	-0.278294	0.212772	-0.272923	0.19353
ENSMUSG00000024066.9	Xdh	0.243447	0.978718	0.184592	0.906965	0.748647	7.89309e-05	0.861761	6.20685e-07	0.910985	1.23193e-05
ENSMUSG00000020307.15	Cdc34	0.242996	0.256	0.270448	0.153717	0.419095	0.00035765	0.323364	0.0740136	0.23892	0.115823
ENSMUSG00000037149.10	Ddx1	0.242473	0.981439	0.354013	0.34228	0.590142	0.00290164	0.591837	0.00592233	0.496529	0.0395493
ENSMUSG00000027668.13	Mfn1	0.242435	0.564818	0.087774	0.999959	0.556095	5.34784e-05	0.381669	0.00261266	0.357726	0.0243615
ENSMUSG00000026983.10	Il1f5	0.241863	0.881824	0.0986944	0.999959	-0.906503	0.00185477	-0.389053	0.227618	-0.515649	0.0640228
ENSMUSG00000074794.10	Arrdc3	0.241562	0.743683	0.407615	0.0276921	0.416161	0.0488445	0.341093	0.327647	0.382404	0.406176
ENSMUSG00000061740.8	Cyp2d22	0.241531	0.999754	0.365207	0.889893	0.84671	0.0239924	0.934446	0.0342293	1.15111	0.00169794
ENSMUSG00000032807.5	Alox12b	0.240664	0.151527	0.418651	3.60011e-06	-0.295101	0.296482	-0.106848	0.643103	0.124529	0.421226
ENSMUSG00000074199.7	Krtdap	0.24041	0.289155	0.00594353	0.999959	-0.467587	0.0167874	0.317778	0.0958127	0.314336	0.00211444
ENSMUSG00000083097.3	Gm14494	0.240408	0.999754	0.28436	0.999959	0.699969	0.600138	0.952238	0.374709	1.3587	0.0385168
ENSMUSG00000027177.14	Hipk3	0.240051	0.384115	0.217143	0.477104	0.586541	2.06349e-06	0.335634	0.0525272	0.422645	0.00115316
ENSMUSG00000044573.16	Acp1	0.239855	0.999754	0.201013	0.965439	0.204796	0.681941	0.484688	0.113769	0.62112	0.015175
ENSMUSG00000078566.8	Bnip3	0.239706	0.786996	0.0544475	0.999959	0.871342	2.01384e-09	0.577994	0.0538625	0.562214	0.021
ENSMUSG00000107451.1	Gm44421	0.238976	0.999754	0.567575	0.968262	1.33956	0.0644617	1.49074	0.056215	1.86909	0.00213652
ENSMUSG00000031451.6	Gas6	0.238817	0.261394	0.30806	0.0105824	0.0655136	0.812594	0.142404	0.473542	0.0423892	0.852206
ENSMUSG00000030879.10	Mrpl17	0.238294	0.934381	0.373839	0.330977	0.393508	0.0492244	0.550498	0.0120726	0.332149	0.163415
ENSMUSG00000028869.13	Gnl2	0.237829	0.999754	0.425125	0.217063	0.596093	0.00509821	0.574027	0.0203966	0.761859	0.000171809
ENSMUSG00000024844.15	Banf1	0.237681	0.519884	0.408005	0.00979782	0.522733	0.0007132	0.661407	1.66591e-06	0.701173	4.53747e-08
ENSMUSG00000033272.12	Slc35a4	0.237637	0.779766	0.25853	0.828056	0.25799	0.269983	0.411017	0.029356	0.406222	0.0423586
ENSMUSG00000028609.6	Magoh	0.237623	0.999754	0.173944	0.9962	0.168342	0.709312	0.572165	0.0244922	0.655947	0.000865528
ENSMUSG00000036856.4	Wnt4	0.237221	0.959608	0.543233	0.00267098	-0.400808	0.0979228	0.156284	0.677982	0.160465	0.548046
ENSMUSG00000029152.13	Ociad1	0.237132	0.581509	0.319021	0.0681913	0.370463	0.00814252	0.503591	0.000217847	0.497339	0.0002077
ENSMUSG00000025103.8	Btbd1	0.236336	0.958383	0.0317283	0.999959	0.434576	0.00108021	0.400184	0.0983573	0.399894	0.0301692
ENSMUSG00000078937.8	Cpt1b	0.236138	0.697861	-0.00150695	0.999959	1.00589	5.57525e-19	0.686123	0.00851396	0.602601	0.00572787
ENSMUSG00000036333.11	Kidins220	0.236109	0.780862	-0.0328344	0.999959	0.393576	0.0405229	0.0770797	0.897841	0.00564662	0.985779
ENSMUSG00000102049.1	Zbed6	0.235978	0.999754	0.334351	0.92276	0.596416	0.190904	0.737573	0.102342	1.02034	0.00346183
ENSMUSG00000040606.13	Kazn	0.235852	0.999754	0.0666297	0.999959	-0.616176	0.038835	-0.0884387	0.917252	-0.162094	0.707353
ENSMUSG00000024511.15	Rab27b	0.23538	0.958383	0.0550306	0.999959	-0.827126	0.000504221	-0.381449	0.23118	-0.432399	0.0976508
ENSMUSG00000018001.18	Cyth3	0.235007	0.999754	0.60807	0.0206821	0.157867	0.758592	0.284999	0.473298	0.38962	0.154797
ENSMUSG00000020107.10	Anapc16	0.234963	0.999754	0.309749	0.682812	0.264542	0.519129	0.493456	0.111306	0.571184	0.0422124
ENSMUSG00000023861.17	Mpc1	0.234473	0.679758	-0.0118781	0.999959	0.612177	8.25584e-09	0.347758	0.000773822	0.311131	0.000826306
ENSMUSG00000028719.8	Cmpk1	0.234167	0.999754	0.253528	0.789856	0.139879	0.808423	0.44684	0.102679	0.653508	0.00497022
ENSMUSG00000022961.18	Son	0.234008	0.107767	0.250712	0.0550304	0.430372	1.02461e-05	0.408898	0.00205192	0.430902	1.76324e-05
ENSMUSG00000039361.11	Picalm	0.233949	0.307784	0.210204	0.435707	0.376549	0.00374682	0.374678	0.0887178	0.434851	0.00306258
ENSMUSG00000003541.6	Ier3	0.233937	0.975766	0.43272	0.179647	0.00456254	0.994691	0.0928183	0.878902	0.465067	0.0240039
ENSMUSG00000034607.6	Pof1b	0.233811	0.461557	0.622316	2.70351e-09	-0.396832	0.151048	-0.108103	0.796952	-0.0598335	0.813124
ENSMUSG00000039103.12	Nexn	0.2333	0.999754	-0.135551	0.999959	0.750892	0.00189746	0.485397	0.0295029	0.378071	0.242224
ENSMUSG00000047139.9	Cd24a	0.232979	0.061287	0.316878	0.00327946	-0.207723	0.0414871	0.0567423	0.837301	0.104251	0.479405
ENSMUSG00000044792.7	Isca1	0.232566	0.510513	0.104327	0.986557	0.475687	0.000205606	0.41482	0.00334597	0.465651	0.000235393
ENSMUSG00000097850.2	4631405K08Rik	0.231865	0.999754	0.164369	0.999959	-0.0858074	0.926123	0.365095	0.446575	0.582932	0.0377535
ENSMUSG00000031877.9	Ces2g	0.231058	0.563225	0.0642606	0.999959	-0.76223	0.000686402	-0.483623	0.00223513	-0.418605	0.00312545
ENSMUSG00000005610.17	Eif4g2	0.229926	0.00492299	0.266389	0.038389	0.287342	2.1291e-05	0.402849	3.71203e-09	0.527098	4.54511e-20
ENSMUSG00000084195.1	Gm15372	0.229677	0.999754	-0.142871	0.999959	-1.75736	0.00932148	-0.205853	0.889853	-0.82595	0.219998
ENSMUSG00000026155.13	Smap1	0.229063	0.955602	0.277504	0.48554	0.174486	0.627925	0.239221	0.472814	0.51161	0.00508879
ENSMUSG00000021578.17	Ccdc127	0.228443	0.999754	0.163704	0.999959	0.569711	0.0243567	0.662582	0.00575546	0.419897	0.14018
ENSMUSG00000043461.13	Sptssb	0.227403	0.945231	-0.0181835	0.999959	-1.24179	0.000125675	0.310251	0.287694	0.403353	0.0796725
ENSMUSG00000067367.9	Lyar	0.227058	0.999754	0.408656	0.827246	0.846785	0.0231053	0.807933	0.0420279	0.898709	0.0118083
ENSMUSG00000005087.17	Cd44	0.226424	0.512847	0.367724	0.00348352	0.162043	0.449717	0.208938	0.271434	0.433362	0.000379408
ENSMUSG00000029771.12	Irf5	0.226327	0.999754	-0.118487	0.999959	-1.28365	0.000910517	-0.958895	0.0212139	-1.1144	0.0027961
ENSMUSG00000042510.7	AA986860	0.226297	0.98045	0.494462	0.0327226	-0.614006	0.0416984	0.00881443	0.993244	0.105865	0.759847
ENSMUSG00000007476.18	Lrrc8a	0.226202	0.999754	0.353378	0.446418	0.407571	0.12954	0.528206	0.151189	0.579979	0.0137313
ENSMUSG00000107689.1	Gm44386	0.225594	0.796459	0.153788	0.941501	0.819068	2.06547e-08	0.519298	0.0223417	0.240699	0.376229
ENSMUSG00000040170.13	Fmo2	0.224983	0.268655	-0.170184	0.707544	-1.2985	7.73278e-28	-0.251577	0.123999	-0.349809	0.00134959
ENSMUSG00000029287.14	Tgfbr3	0.224767	0.999754	0.121805	0.999959	0.413191	0.0388452	0.43811	0.0533118	0.489146	0.00910105
ENSMUSG00000068823.10	Csde1	0.224631	0.348301	0.184964	0.453402	0.560023	1.3321e-07	0.357838	0.0135568	0.296478	0.000922066
ENSMUSG00000032014.6	Oaf	0.223382	0.999754	-0.175049	0.999959	-0.169663	0.896387	-0.590755	0.452772	-1.27875	0.0305194
ENSMUSG00000033386.10	Frrs1	0.22334	0.999754	0.578296	0.370665	0.696812	0.141183	0.751176	0.0582738	0.784545	0.0272967
ENSMUSG00000060487.7	Samd5	0.223206	0.999754	-0.239612	0.999959	-1.4051	0.00145631	-1.07882	0.0305735	-1.42521	0.00141975
ENSMUSG00000024197.10	Plin3	0.2229	0.999754	0.35548	0.592961	0.82987	0.000225467	1.03202	0.000339082	0.820843	0.000881813
ENSMUSG00000064147.7	Rab44	0.222636	0.999754	-0.313544	0.999959	-1.97805	0.0258374	-1.015	0.317706	-0.947241	0.266057
ENSMUSG00000026596.13	Abl2	0.222199	0.999754	0.530708	0.227726	0.451589	0.191897	0.400057	0.355741	0.788931	0.00511207
ENSMUSG00000039046.15	Usp6nl	0.22198	0.975766	0.356825	0.221271	-0.556647	0.0222334	-0.311841	0.312402	-0.175171	0.574452
ENSMUSG00000021898.14	Asb14	0.221422	0.999754	0.0821308	0.999959	0.818489	7.34628e-05	0.346938	0.326253	0.313352	0.308018
ENSMUSG00000022995.16	Enah	0.221147	0.796116	0.535309	0.00143873	1.09998	2.56425e-08	1.0299	0.000308712	1.09744	2.93596e-12
ENSMUSG00000038550.10	Ciart	0.220979	0.999754	-0.141106	0.999959	-0.959914	0.06379	0.974875	0.0471853	0.856436	0.0154082
ENSMUSG00000022754.6	Tmem45a	0.220714	0.999754	0.506329	0.175687	-0.910629	0.0951816	0.285684	0.673399	0.646025	0.0395507
ENSMUSG00000040479.11	Dgkz	0.220238	0.881254	0.0156139	0.999959	0.453784	0.0143331	0.0758932	0.892042	0.182823	0.477726
ENSMUSG00000001288.15	Rarg	0.219835	0.802689	0.149993	0.728155	-0.485547	0.0109119	-0.28529	0.234667	-0.171517	0.328968
ENSMUSG00000021904.6	Sema3g	0.219756	0.999754	0.431325	0.865922	0.938987	0.031187	0.524675	0.473682	0.216737	0.802138
ENSMUSG00000030161.8	Gabarapl1	0.219667	0.990591	0.116498	0.999959	0.522341	0.00326117	0.124024	0.829747	0.179474	0.704968
ENSMUSG00000024014.8	Pim1	0.219628	0.87568	0.581627	0.00050666	-0.178383	0.649151	0.0248019	0.972967	0.400352	0.0305892
ENSMUSG00000020530.14	Ggnbp2	0.219582	0.999754	0.0878594	0.999959	0.279098	0.294163	0.333993	0.223763	0.47715	0.0192262
ENSMUSG00000020029.6	Nudt4	0.219303	0.205255	0.291378	0.0151355	-0.142147	0.527356	0.0135273	0.972967	0.155513	0.250756
ENSMUSG00000042647.13	Acad12	0.217765	0.999754	0.0764397	0.999959	1.09088	0.00135192	0.46895	0.536895	-0.192028	0.817421
ENSMUSG00000026317.7	Cln8	0.217439	0.999754	0.0282766	0.999959	-0.983193	0.00017026	-0.400835	0.227618	-0.178776	0.631987
ENSMUSG00000113326.1	Gm47586	0.21717	0.999754	-0.11345	0.999959	-0.9406	0.00127529	-0.809169	0.0214101	-0.57811	0.0661759
ENSMUSG00000027131.3	Emc4	0.216955	0.999754	0.38081	0.210668	0.379108	0.105002	0.470024	0.0353003	0.630155	0.000716994
ENSMUSG00000027332.11	Ivd	0.216	0.716281	0.0593593	0.999959	0.535683	0.000291728	0.48008	0.0123601	0.414487	0.00594279
ENSMUSG00000039661.14	Dusp26	0.215315	0.999754	0.364306	0.752836	1.40936	2.8313e-08	0.594132	0.240388	0.374027	0.426996
ENSMUSG00000007097.14	Atp1a2	0.215056	0.346895	0.184907	0.385431	1.00637	2.35723e-22	0.35451	0.15737	0.458589	0.00359192
ENSMUSG00000034075.10	Zdhhc5	0.215048	0.513004	0.365712	0.0134654	-0.0136887	0.974792	0.148016	0.551001	0.303312	0.0318774
ENSMUSG00000034910.5	Pygo1	0.21474	0.999754	0.243278	0.999959	1.01382	0.0446132	0.562676	0.503065	0.460367	0.55276
ENSMUSG00000021468.8	Sptlc1	0.214631	0.999754	0.246688	0.817965	0.0732793	0.920166	0.535336	0.0403139	0.560889	0.0147297
ENSMUSG00000117864.1	AC122117.2	0.214064	1	-0.0793081	1	2.21822	0.0499749	1.89268	0.176373	1.7991	0.174079
ENSMUSG00000036687.13	Tmem184a	0.21345	0.999754	0.153145	0.999959	-0.738734	0.0326759	-0.423285	0.516985	0.0311712	0.967251
ENSMUSG00000021814.17	Anxa7	0.212854	0.542637	0.379189	0.0105712	0.176178	0.349619	0.138097	0.561626	0.320689	0.0155367
ENSMUSG00000068798.10	Rap1a	0.212663	0.999754	0.074272	0.999959	0.452563	0.0268175	0.20164	0.589111	0.294204	0.256184
ENSMUSG00000030084.11	Plxna1	0.212376	0.92995	0.107696	0.999959	-0.587951	0.0042531	-0.017659	0.980333	-0.126098	0.683974
ENSMUSG00000022519.14	Srl	0.212252	0.0975402	0.0169183	0.999959	0.0578377	0.83742	-0.293844	0.00109893	-0.502633	4.84755e-06
ENSMUSG00000027288.16	Zfp106	0.212112	0.682245	0.126138	0.661628	0.705391	1.17296e-10	0.360265	0.0187508	0.24816	0.0407375
ENSMUSG00000074622.4	Mafb	0.211928	0.960913	0.549758	0.00667484	0.254754	0.359866	0.447714	0.19487	0.079435	0.840675
ENSMUSG00000033543.17	Gtf2a2	0.211847	0.999754	0.213737	0.841258	0.418696	0.0373413	0.432207	0.0536749	0.528143	0.00527006
ENSMUSG00000028161.17	Ppp3ca	0.211477	0.724169	0.303342	0.152084	0.188317	0.398775	0.224643	0.341113	0.331732	0.0403581
ENSMUSG00000047547.14	Cltb	0.211199	0.475746	0.185757	0.532202	0.398073	0.111743	0.331976	0.0370237	0.361304	0.00327005
ENSMUSG00000028683.14	Eif2b3	0.210932	0.999754	0.547747	0.306611	0.492361	0.215335	0.665992	0.06705	0.725413	0.0255684
ENSMUSG00000031508.14	Ankrd10	0.210035	0.999754	0.263064	0.721576	0.750049	0.000282551	0.19229	0.700847	0.216555	0.507954
ENSMUSG00000019853.6	Hebp2	0.209791	0.945231	0.211656	0.681147	-0.664834	0.00960511	0.0271615	0.972967	-0.121197	0.739259
ENSMUSG00000031403.14	Dkc1	0.209736	0.999754	0.502798	0.173558	0.616203	0.0111036	0.708688	0.00975835	1.13704	8.34758e-09
ENSMUSG00000021453.2	Gadd45g	0.209498	0.999754	0.714929	0.0134382	0.596295	0.010947	1.14942	5.44576e-08	0.773245	0.000823313
ENSMUSG00000021481.11	Zfp346	0.209335	0.999754	0.22757	0.944371	0.571179	0.0447899	0.23249	0.700728	-0.153834	0.7709
ENSMUSG00000039197.10	Adk	0.209018	0.999754	0.144085	0.991766	0.216464	0.401695	0.504744	0.0270081	0.475294	0.00327311
ENSMUSG00000017428.16	Psmd11	0.208832	0.753614	0.17359	0.681074	0.539534	2.76167e-05	0.321161	0.0650573	0.359598	0.0129556
ENSMUSG00000038482.11	Tfdp1	0.208579	0.999754	0.173372	0.977379	0.406499	0.12245	0.623714	0.00548197	0.670814	0.00128052
ENSMUSG00000027613.15	Eif6	0.208515	0.524697	0.496321	0.000763069	0.28859	0.2575	0.663982	1.25801e-07	0.788952	2.45455e-12
ENSMUSG00000072825.11	Cep170b	0.208359	0.721352	0.480157	0.000458747	-0.330825	0.0631119	-0.0881705	0.78451	0.12751	0.462834
ENSMUSG00000037062.13	Sh3glb1	0.208171	0.498328	0.195086	0.338227	0.681665	2.07625e-11	0.637863	2.15284e-06	0.64827	3.45416e-10
ENSMUSG00000022407.10	Adsl	0.207915	0.917338	0.3144	0.229135	0.515353	0.00114084	0.438941	0.0262048	0.428369	0.0103369
ENSMUSG00000020085.15	Aifm2	0.207539	0.999754	0.269282	0.982132	0.857535	0.012533	0.547142	0.365827	0.658654	0.100408
ENSMUSG00000005397.8	Nid1	0.205879	0.999754	-0.0142539	0.999959	-0.460273	0.0397156	-0.588154	0.0100171	-0.8568	3.43296e-05
ENSMUSG00000026922.13	Agpat2	0.205209	0.999754	0.0944035	0.999959	0.70273	0.00611069	0.366594	0.430096	0.388162	0.245226
ENSMUSG00000003032.8	Klf4	0.204965	0.573827	0.488547	8.89686e-05	-0.792291	0.00106107	-0.295608	0.0473193	-0.0439995	0.850144
ENSMUSG00000029659.16	Medag	0.204721	0.999754	-0.134237	0.999959	0.114367	0.879544	-0.420003	0.364357	-0.840295	0.01381
ENSMUSG00000020467.15	Efemp1	0.204718	0.999754	0.017614	0.999959	-0.607899	0.0241065	-0.148099	0.803686	-0.3289	0.250202
ENSMUSG00000068196.5	Col8a1	0.203933	0.999754	-0.326428	0.868025	-0.593958	0.178207	-0.939127	0.0335652	-1.59126	0.000115597
ENSMUSG00000035642.16	Aamdc	0.203906	0.999754	-0.126698	0.999959	0.203746	0.566305	-0.212774	0.629106	-0.546106	0.0396039
ENSMUSG00000003810.12	Mast2	0.203809	0.999754	0.21264	0.774082	0.510128	0.00619688	0.59782	0.0361836	0.505915	0.0125874
ENSMUSG00000022124.15	Fbxl3	0.203591	0.932025	0.23823	0.549888	0.218961	0.363335	0.277151	0.261067	0.415178	0.0251702
ENSMUSG00000026003.5	Acadl	0.203478	0.487272	0.173731	0.501093	0.877764	4.43079e-16	0.620183	0.0261448	0.617833	0.00225196
ENSMUSG00000032330.7	Cox7a2	0.20324	0.909277	0.0264072	0.999959	0.401693	0.00255077	0.400947	0.000350821	0.330741	0.000359174
ENSMUSG00000045777.14	Ifitm10	0.203115	0.999754	-0.19866	0.998298	-1.06802	0.0032452	-0.938239	0.00399341	-0.840709	0.00735966
ENSMUSG00000030157.5	Clec2d	0.20289	0.999754	-0.0599553	0.999959	0.698838	0.000211789	0.245672	0.455828	0.16633	0.594682
ENSMUSG00000015671.11	Psma2	0.202789	0.999754	0.133113	0.999959	0.350429	0.195773	0.331741	0.315004	0.472001	0.0435271
ENSMUSG00000030996.8	Art1	0.202576	0.875298	0.0163123	0.999959	0.600244	2.5647e-06	-0.0978022	0.748389	-0.243682	0.066938
ENSMUSG00000038170.15	Pde4dip	0.202243	0.419498	0.181364	0.150445	1.08486	8.58024e-29	0.863029	2.87129e-10	0.812285	5.07504e-11
ENSMUSG00000062929.8	Cfl2	0.202221	0.655822	-0.0686661	0.999959	0.369459	0.00402278	0.0845025	0.72868	-0.0365406	0.872657
ENSMUSG00000030484.5	Lypd5	0.201998	0.678089	0.341871	0.00136015	-0.997464	0.000271769	-0.460821	3.8888e-05	-0.546694	7.10127e-10
ENSMUSG00000034634.7	Ly6d	0.201988	0.51194	0.0865289	0.999959	-0.221949	0.496309	0.155399	0.244048	0.270381	0.000916446
ENSMUSG00000027589.14	Pcmtd2	0.20179	0.999754	0.065321	0.999959	0.586621	0.0061168	0.00267115	0.995709	-0.122553	0.781555
ENSMUSG00000038155.11	Gstp2	0.20178	0.999754	-0.153369	0.895261	0.314808	0.0747324	-0.530049	0.022828	-1.08398	7.05346e-12
ENSMUSG00000096862.1	Gm13301	0.201572	0.999754	0.0648273	0.999959	0.387587	0.644186	1.044	0.0133586	1.02663	0.0123779
ENSMUSG00000043683.4	Fem1a	0.201057	0.994109	0.266782	0.465703	0.867843	1.30264e-08	0.778681	3.21377e-05	0.831054	2.92337e-08
ENSMUSG00000031299.10	Pdha1	0.200886	0.605433	0.137612	0.610715	0.709081	3.65798e-10	0.335476	0.00565188	0.285426	0.00668202
ENSMUSG00000021108.18	Prkch	0.200775	0.975766	0.260725	0.446417	-0.458705	0.0378782	-0.219481	0.492887	-0.25533	0.293599
ENSMUSG00000020044.13	Timp3	0.200018	0.589365	0.164287	0.666339	0.374408	0.00250897	0.667633	1.68649e-07	0.651396	2.79388e-09
ENSMUSG00000029823.16	Luc7l2	0.199832	0.417669	0.0186563	0.999959	0.347543	0.00197063	0.102817	0.692436	-0.0372387	0.869592
ENSMUSG00000066043.13	Phactr4	0.199529	0.999754	0.0617595	0.999959	-0.614039	0.0112088	-0.320295	0.349696	-0.315379	0.239522
ENSMUSG00000034449.7	Dhrs11	0.198809	0.999754	0.0723459	0.999959	0.409217	0.220518	0.470109	0.140591	0.690371	0.0034651
ENSMUSG00000047714.14	Ppp1r2	0.19839	0.724366	0.412971	0.0021854	-0.126336	0.646208	0.0654372	0.889853	0.278803	0.0954176
ENSMUSG00000026784.14	Pdss1	0.198164	0.999754	0.112788	0.999959	0.260258	0.753335	0.5532	0.296146	0.791817	0.0336552
ENSMUSG00000022469.17	Rapgef3	0.197817	0.999754	0.105191	0.999959	0.802689	0.00524464	0.696594	0.0422103	0.680829	0.0342422
ENSMUSG00000058135.12	Gstm1	0.197384	0.999754	-0.239271	0.549269	-0.00946489	0.983782	-0.294752	0.0616812	-0.390557	0.00511509
ENSMUSG00000038670.11	Mybpc2	0.19704	0.999754	-0.442537	0.999959	2.88188	4.54724e-06	1.10525	0.302782	0.0976346	0.945294
ENSMUSG00000020385.16	Clk4	0.196851	0.932025	0.154019	0.905256	0.460847	0.00641646	0.288916	0.172425	0.358	0.0382428
ENSMUSG00000022897.15	Dyrk1a	0.19678	0.999754	0.0553962	0.999959	0.241931	0.320255	0.242828	0.40706	0.414653	0.0243615
ENSMUSG00000064145.12	Arih2	0.196637	0.999754	0.364413	0.245129	0.405637	0.0673059	0.435623	0.0805476	0.631721	0.000731034
ENSMUSG00000024780.7	Cdc37l1	0.196567	0.999754	0.265474	0.595919	0.203339	0.536785	0.369327	0.1451	0.457862	0.0253622
ENSMUSG00000087516.7	Tbx3os1	0.196117	0.999754	-0.331942	1	1.3879	0.0989899	1.04384	0.338776	1.57571	0.0355048
ENSMUSG00000029238.11	Clock	0.195753	0.999754	0.239991	0.659677	0.152911	0.676474	0.171327	0.66004	0.403693	0.0376631
ENSMUSG00000038600.12	Atp6v0a4	0.195537	0.999754	0.266646	0.966161	0.0766183	0.952266	0.706438	0.0692854	0.910139	0.00841792
ENSMUSG00000001127.12	Araf	0.195511	0.932025	0.156873	0.888177	0.471434	0.00223822	0.264782	0.282114	0.435651	0.0099022
ENSMUSG00000046490.7	Rnf222	0.195407	0.999754	0.161353	0.999959	-1.07891	0.0116958	-0.771515	0.112824	-0.499888	0.293986
ENSMUSG00000025557.10	Slc15a1	0.195326	0.999754	-0.0791934	0.999959	-1.74583	2.00182e-05	-0.730307	0.103033	-1.12761	0.00357831
ENSMUSG00000004951.10	Hspb1	0.194958	0.380403	0.245739	0.002658	-0.156892	0.384976	-0.240009	0.0293276	-0.467434	9.8943e-06
ENSMUSG00000044502.16	Bod1	0.194903	0.952576	0.268725	0.509174	0.401908	0.0170475	0.482169	0.00991595	0.472659	0.00355317
ENSMUSG00000013766.11	Ly6g6e	0.194901	0.999754	0.0170037	0.999959	-1.10216	5.54424e-06	-0.135356	0.797366	-0.174152	0.572743
ENSMUSG00000052040.10	Klf13	0.1947	0.999754	0.433283	0.0338651	-0.101641	0.830841	0.396421	0.0568161	0.505288	0.00249742
ENSMUSG00000026490.18	Cdc42bpa	0.194572	0.999754	0.129778	0.999959	0.548345	0.00950509	0.341531	0.267372	0.321665	0.208827
ENSMUSG00000038582.15	Pptc7	0.194508	0.999754	0.148102	0.993272	0.578279	0.00282769	0.390109	0.234229	0.345872	0.218563
ENSMUSG00000020152.7	Actr2	0.194508	0.650126	0.367689	0.00801153	0.198322	0.219194	0.28667	0.111959	0.419552	0.000845993
ENSMUSG00000029500.16	Pgam5	0.194502	0.999754	0.346986	0.626906	0.337078	0.362814	0.268541	0.594497	0.560757	0.038749
ENSMUSG00000031231.4	Cox7b	0.194115	0.999754	-0.0828032	0.999959	0.410052	0.000135987	0.280846	0.0470244	0.264486	0.00979818
ENSMUSG00000027195.10	Hsd17b12	0.193903	0.999754	0.302839	0.5042	0.101238	0.858681	0.516745	0.0314544	0.901652	3.68713e-07
ENSMUSG00000072704.6	Smim10l1	0.193774	0.999754	0.144402	0.956708	0.412835	0.0267291	0.334845	0.142417	0.184916	0.469819
ENSMUSG00000045954.7	Cavin2	0.193282	0.999754	-0.0524415	0.999959	-0.0972112	0.863059	-0.632523	0.0463233	-0.978362	9.96582e-05
ENSMUSG00000022052.9	Ppp2r2a	0.192999	0.878088	0.379673	0.0292928	0.0243214	0.960746	0.330547	0.0742397	0.4719	0.00172719
ENSMUSG00000058354.7	Krt6a	0.192726	0.496238	0.91116	4.61974e-29	0.871231	2.59624e-11	0.94232	2.51442e-33	1.07903	3.07753e-13
ENSMUSG00000024471.12	Myot	0.192389	0.8303	-0.00151904	0.999959	0.851795	9.71238e-12	0.641048	2.91985e-05	0.560984	9.12138e-05
ENSMUSG00000027007.16	Itprid2	0.192002	0.956747	0.354731	0.0737927	-0.571735	0.0177588	-0.228763	0.357877	0.0387	0.902036
ENSMUSG00000048455.9	Sprr1b	0.191979	0.999754	0.550261	0.320086	1.19728	1.73777e-08	0.76803	0.0033749	1.23841	7.82547e-10
ENSMUSG00000073557.11	Ppp1r12b	0.191705	0.600526	0.100215	0.973631	0.446696	0.000256668	0.284644	0.0477518	0.187122	0.274172
ENSMUSG00000022594.14	Lynx1	0.190618	0.806605	0.153409	0.810856	-0.0450513	0.928487	-0.444546	0.0199072	-0.53501	0.00268557
ENSMUSG00000028426.10	Rad23b	0.189337	0.999754	0.236906	0.259974	0.342162	0.0121985	0.428784	0.00475885	0.554697	4.79599e-06
ENSMUSG00000035640.18	Cbarp	0.189209	0.999754	0.135899	0.999959	-0.874599	0.0230422	-0.0936832	0.934309	0.0281361	0.97367
ENSMUSG00000026739.13	Bmi1	0.189188	0.999754	0.233676	0.883219	0.593384	0.0207322	0.493806	0.121916	0.653772	0.00633663
ENSMUSG00000037376.14	Trmt6	0.188945	0.999754	0.426422	0.755846	0.729719	0.0681961	0.752201	0.098767	1.12056	0.000713409
ENSMUSG00000017309.11	Cd300lg	0.188492	0.999754	-0.010151	0.999959	0.698142	0.0103043	0.140326	0.861256	-0.143458	0.781503
ENSMUSG00000026434.12	Nucks1	0.188001	0.954274	0.382903	0.0852278	0.376964	0.0219939	0.480391	0.00554797	0.65214	2.38068e-06
ENSMUSG00000108588.1	Gm44814	0.187873	0.999754	0.120121	0.999959	-0.0337942	0.985884	0.507822	0.584	0.877682	0.0142907
ENSMUSG00000022962.15	Gart	0.187301	0.999754	0.304878	0.618592	0.507646	0.02414	0.660515	0.00212309	0.693749	0.00270186
ENSMUSG00000031626.17	Sorbs2	0.187142	0.999754	-0.176388	0.977144	0.557135	0.014207	0.109403	0.879674	-0.339157	0.277581
ENSMUSG00000038151.13	Prdm1	0.186937	0.999754	0.533895	0.038747	-0.628287	0.0971532	-0.242555	0.60227	0.000824378	0.998673
ENSMUSG00000024978.11	Gpam	0.186933	0.999754	-0.00199392	0.999959	0.860539	6.76887e-08	0.102842	0.900505	-0.176658	0.604249
ENSMUSG00000027188.8	Pamr1	0.186929	0.999754	0.143738	0.999959	-0.216814	0.789504	-0.783805	0.117018	-0.952962	0.0384603
ENSMUSG00000001025.8	S100a6	0.186837	0.652134	0.805047	4.39682e-13	0.665736	1.33407e-08	0.700733	8.90471e-05	0.805491	9.61392e-12
ENSMUSG00000029426.8	Scarb2	0.186643	0.999754	0.135322	0.994591	0.420186	0.0308125	0.30471	0.400412	0.475754	0.0405793
ENSMUSG00000005968.14	Tuft1	0.186638	0.999754	0.26389	0.423604	-1.13129	3.40965e-05	-0.533263	0.0174064	-0.481565	0.00661709
ENSMUSG00000045475.5	Lce3c	0.186256	0.854131	0.625258	0.00111528	-0.145793	0.826809	-0.0685743	0.860758	0.191793	0.0933301
ENSMUSG00000053522.11	Lgals7	0.186138	0.945231	0.395338	0.0830788	-0.641613	0.00138649	-0.0656466	0.897841	-0.0804713	0.751519
ENSMUSG00000055926.2	Gm14137	0.186083	0.999754	0.288829	0.896418	-1.07269	0.0120147	-0.350651	0.609356	-0.179419	0.7709
ENSMUSG00000035934.16	Pknox2	0.186033	0.999754	0.265311	0.671457	0.135941	0.831039	0.435835	0.101207	0.537441	0.0282898
ENSMUSG00000025512.15	Chid1	0.185767	0.999754	-0.155316	0.999959	-0.549301	0.479472	-0.785329	0.292304	-1.57374	0.0112154
ENSMUSG00000030224.10	Strap	0.185316	0.999754	0.232599	0.623056	0.372346	0.0497229	0.345724	0.119049	0.476232	0.00686389
ENSMUSG00000061928.6	Dsg1b	0.185188	0.200477	0.516722	3.43875e-06	-0.245449	0.328658	0.298962	0.00419662	0.547369	1.083e-09
ENSMUSG00000063480.8	Snu13	0.185087	0.999754	0.228207	0.677545	0.400336	0.0476413	0.407912	0.0474852	0.341828	0.116629
ENSMUSG00000015971.5	Actr8	0.184985	0.999754	0.234164	0.879543	0.692458	0.00313988	0.50355	0.107525	0.417992	0.140481
ENSMUSG00000024924.14	Vldlr	0.184722	0.999754	0.0955382	0.999959	0.552015	0.0048356	-0.0416906	0.963832	-0.260605	0.365074
ENSMUSG00000059898.9	Dsc3	0.18454	0.658711	0.353864	0.0357498	0.0614482	0.889374	0.47199	0.00024617	0.755837	7.12758e-10
ENSMUSG00000102976.6	Zc3h11a	0.184293	0.843496	0.141867	0.890045	0.127304	0.636905	0.143175	0.589796	0.319069	0.0413724
ENSMUSG00000000708.14	Kat2b	0.183928	0.999754	-0.0156049	0.999959	0.652394	0.00893374	0.305227	0.410377	0.168565	0.656745
ENSMUSG00000085438.1	1700020I14Rik	0.183222	0.625142	0.04662	0.999959	0.400333	0.00335669	0.168676	0.259453	0.0512155	0.812225
ENSMUSG00000016382.15	Pls3	0.183178	0.583773	0.296536	0.0232914	-0.118072	0.686838	0.0384343	0.941805	0.236532	0.0649428
ENSMUSG00000038975.14	Rabggtb	0.183046	0.999754	0.308352	0.548024	0.472227	0.0452087	0.430786	0.0706312	0.501774	0.0193879
ENSMUSG00000085348.1	Myhas	0.182618	0.999754	0.387678	0.137243	0.445487	0.369898	0.341074	0.452085	0.475091	0.0214374
ENSMUSG00000003309.14	Ap1m2	0.182538	0.999754	-0.0448915	0.999959	-0.69406	0.0197968	-0.0865731	0.920438	-0.34548	0.328207
ENSMUSG00000031987.6	Egln1	0.182416	0.999754	0.146088	0.889893	0.418952	0.0124232	0.502587	0.00095181	0.405364	0.0136266
ENSMUSG00000064247.14	Plcxd1	0.182243	0.999754	0.933066	0.00447801	-1.39556	0.0663725	-0.253957	0.762946	0.0132966	0.981375
ENSMUSG00000004393.10	Ddx56	0.182077	0.999754	0.267306	0.771491	0.502247	0.0406804	0.416432	0.172359	0.475818	0.0693855
ENSMUSG00000021000.17	Mia2	0.181752	0.999754	0.198773	0.746625	0.44106	0.0107428	0.355972	0.0948226	0.523938	0.00105561
ENSMUSG00000007850.16	Hnrnph1	0.181698	0.480493	0.118975	0.942166	0.267213	0.0161258	0.259067	0.0372834	0.161427	0.227337
ENSMUSG00000032127.9	Vps11	0.181334	0.999754	0.353574	0.649683	0.37716	0.322727	0.405017	0.314257	0.649551	0.019336
ENSMUSG00000035296.14	Sgcg	0.18091	0.999754	0.0392966	0.999959	0.532623	0.00551074	0.0297683	0.969366	-0.0699444	0.83734
ENSMUSG00000047412.16	Zbtb44	0.180833	0.999754	0.183115	0.991766	0.541091	0.0291395	0.216342	0.683757	0.342682	0.283324
ENSMUSG00000039703.15	Nploc4	0.180774	0.999754	0.175357	0.889893	0.542211	0.00308363	0.224444	0.49739	0.441765	0.0221785
ENSMUSG00000034898.16	Filip1	0.180575	0.999754	0.0128329	0.999959	0.792372	0.000114748	0.437001	0.136103	0.297604	0.327704
ENSMUSG00000051890.13	Klhdc1	0.180279	0.999754	0.134993	0.999959	0.898216	0.0052345	0.333245	0.589852	0.248139	0.627771
ENSMUSG00000008035.12	Mid1ip1	0.179487	0.999754	0.248968	0.444169	0.379305	0.0339484	0.394083	0.0739591	0.596874	9.28133e-05
ENSMUSG00000040359.14	Ufl1	0.179354	0.999754	-0.0946975	0.999959	0.431944	0.273854	0.493916	0.246541	0.663354	0.0411477
ENSMUSG00000026365.15	Cfh	0.178945	0.999754	0.153062	0.982132	1.13205	1.76963e-06	0.585712	0.169901	0.403891	0.189887
ENSMUSG00000062078.15	Qk	0.178574	0.999754	0.0119907	0.999959	0.539267	8.06986e-06	0.393545	0.0793742	0.385671	0.0440408
ENSMUSG00000026100.6	Mstn	0.177901	0.999754	-0.175135	0.999959	1.05457	0.0353627	0.684018	0.375647	0.392671	0.612635
ENSMUSG00000073639.6	Rab18	0.177667	0.999754	0.123237	0.929989	0.185653	0.369558	0.342488	0.0303981	0.294133	0.0534461
ENSMUSG00000003234.16	Abcf3	0.177346	0.999754	0.192038	0.945324	0.596086	0.0107278	0.428436	0.178138	0.393675	0.218596
ENSMUSG00000019851.8	Perp	0.176936	0.225407	0.298417	0.000369927	-0.0659646	0.833235	0.328842	0.00259249	0.503291	1.32929e-05
ENSMUSG00000024132.6	Eci1	0.17667	0.999754	-0.112789	0.999959	0.808732	6.61483e-08	0.638499	0.0758532	0.507358	0.0736305
ENSMUSG00000023921.9	Mut	0.176446	0.999754	0.0862033	0.999959	0.544815	0.0179676	0.153056	0.796118	-0.111503	0.815354
ENSMUSG00000038535.17	Zfp280d	0.175907	0.999754	0.104816	0.999959	0.391038	0.0495818	0.356997	0.129299	0.409005	0.038749
ENSMUSG00000020541.12	Tom1l1	0.175882	0.999754	0.509789	0.266111	0.233467	0.686342	0.485998	0.199625	0.643934	0.0268021
ENSMUSG00000027068.6	Dhrs9	0.175841	0.999754	-0.314473	0.835912	-1.7403	6.55303e-06	-1.37383	0.00034785	-1.51697	4.39853e-05
ENSMUSG00000004098.7	Col5a3	0.175646	0.999754	0.0411328	0.999959	-0.301474	0.630779	-0.862384	0.0506997	-1.23317	0.00268557
ENSMUSG00000029394.11	Cdk2ap1	0.175543	0.945231	0.252314	0.310478	0.341719	0.0422859	0.275473	0.138403	0.313805	0.0553886
ENSMUSG00000030990.18	Pgap2	0.175531	0.999754	0.367688	0.259955	0.225074	0.471445	0.376881	0.119249	0.572956	0.0017074
ENSMUSG00000026853.15	Crat	0.174948	0.934381	0.0275959	0.999959	0.816098	3.5614e-12	0.626386	0.00892097	0.557069	0.00184817
ENSMUSG00000050812.18	Ecpas	0.174606	0.909277	0.184781	0.711815	0.386684	0.0087193	0.127047	0.758327	0.120089	0.610275
ENSMUSG00000021597.16	Slf1	0.174591	0.999754	0.319432	0.944802	1.09159	0.00183194	0.931838	0.0403139	1.10896	0.00295872
ENSMUSG00000055489.8	Ano5	0.17369	0.999754	0.0846437	0.999959	0.59622	0.00776333	0.0438789	0.965423	-0.292315	0.406755
ENSMUSG00000091498.4	Mpc1-ps	0.173679	0.999754	0.0805155	0.999959	0.589914	0.0135561	0.1968	0.680245	0.0763786	0.868566
ENSMUSG00000010760.5	Phlda2	0.173674	0.999754	0.150006	0.999959	0.343203	0.810566	0.478866	0.721589	1.24652	0.0325792
ENSMUSG00000028749.7	Pla2g2f	0.173652	0.999754	-0.773057	0.116111	-3.19735	3.08709e-08	-1.16107	0.0119543	-1.78431	1.69408e-05
ENSMUSG00000055561.9	Spink5	0.173441	0.417226	0.152265	0.457069	-0.227058	0.197337	-0.467987	0.000405028	-0.502268	1.09354e-07
ENSMUSG00000071054.12	Safb	0.173273	0.999754	0.152141	0.906965	0.21492	0.441886	0.383087	0.0273178	0.524047	0.000519911
ENSMUSG00000024750.11	Zfand5	0.173076	0.861014	0.0912928	0.982132	0.369979	0.00975224	0.0596539	0.912235	-0.223116	0.132391
ENSMUSG00000067219.9	Nipal1	0.172994	0.999754	0.307959	0.61809	-1.50057	0.000121986	-0.618424	0.0575186	-0.559374	0.0676326
ENSMUSG00000008658.16	Rbfox1	0.172274	0.999754	0.0282647	0.999959	0.698787	6.58404e-07	0.415146	0.0620239	0.241024	0.306739
ENSMUSG00000097971.3	Gm26917	0.172234	0.999754	0.47222	0.000434318	0.495935	0.00243941	0.966306	4.66497e-31	1.04647	2.99379e-24
ENSMUSG00000019927.6	Ube2d1	0.172195	0.999754	0.017106	0.999959	0.463113	0.0178035	0.0837743	0.889853	0.108993	0.761392
ENSMUSG00000032602.6	Slc25a20	0.171888	0.999754	0.0735062	0.999959	0.809693	4.95649e-06	0.542216	0.151298	0.504065	0.139571
ENSMUSG00000019528.18	Gyg	0.171835	0.92066	-0.0992125	0.999483	0.354673	0.00854419	0.0373716	0.941555	-0.157399	0.451486
ENSMUSG00000085614.1	1700123M08Rik	0.171333	0.999754	0.406049	0.833704	0.869918	0.0347422	0.784329	0.0754768	0.497671	0.430921
ENSMUSG00000025481.12	Urah	0.1713	0.999754	0.295013	0.999959	1.38198	0.000571432	0.403406	0.689927	-0.0213936	0.979835
ENSMUSG00000020926.16	Adam11	0.171027	0.999754	0.364626	0.999959	0.294376	0.858188	0.685913	0.513566	1.25539	0.0374155
ENSMUSG00000026790.19	Odf2	0.17081	0.999754	0.0278437	0.999959	0.0183127	0.978258	0.36148	0.162599	0.51054	0.0131473
ENSMUSG00000004789.10	Dlst	0.170788	0.589365	0.0346433	0.999959	0.274165	0.0300424	0.32107	0.0680789	0.251123	0.0615085
ENSMUSG00000031502.11	Col4a1	0.17066	0.999754	-0.0645555	0.999959	0.147677	0.812209	-0.313973	0.666405	-0.538794	0.0121334
ENSMUSG00000047879.17	Usp14	0.170599	0.999754	0.188527	0.868397	0.395651	0.0527771	0.366475	0.140591	0.494953	0.00899071
ENSMUSG00000022142.8	Nup155	0.170357	0.999754	0.327575	0.87016	0.369152	0.481628	0.548501	0.201844	0.752058	0.0243615
ENSMUSG00000034459.8	Ifit1	0.170132	0.999754	-1.50343	0.447822	-1.66192	0.179462	-1.85854	0.168258	-2.46922	0.0419558
ENSMUSG00000045502.6	Hcar2	0.170009	0.999754	0.0725524	0.999959	-1.00874	0.00618726	-0.225617	0.762209	-0.370979	0.432601
ENSMUSG00000020451.17	Limk2	0.169762	0.999754	0.176747	0.665038	-0.248882	0.20026	0.25483	0.187659	0.377709	0.0166715
ENSMUSG00000020671.9	Rab10	0.16951	0.633332	0.174235	0.353739	0.170839	0.193507	0.360122	0.0010197	0.462859	5.04405e-07
ENSMUSG00000021645.16	Smn1	0.169505	0.999754	0.574805	0.227726	0.241679	0.627258	0.608833	0.0476882	0.927669	0.000112
ENSMUSG00000027399.1	Il1a	0.169119	0.999754	-0.324899	0.985361	-2.71259	9.93443e-05	-1.74846	0.00414707	-2.19805	0.000384611
ENSMUSG00000042717.5	Ppp1r3a	0.169115	0.999754	0.0552127	0.999959	0.735427	1.01159e-06	0.363175	0.0291158	0.212124	0.321719
ENSMUSG00000086298.1	Gm11716	0.169026	0.999754	0.0412435	0.999959	0.909939	8.8561e-05	0.156109	0.851766	0.0243201	0.973843
ENSMUSG00000056211.13	R3hdm1	0.168245	0.999754	0.000452904	0.999959	0.485426	0.00319043	0.475083	0.0249699	0.502397	0.00440959
ENSMUSG00000034640.9	Tiparp	0.168012	0.999754	0.671544	0.105867	0.222815	0.746909	0.536567	0.381604	0.786233	0.0181424
ENSMUSG00000031447.7	Lamp1	0.167943	0.271843	0.148277	0.265099	0.209681	0.0191464	0.181603	0.0986032	0.113692	0.278681
ENSMUSG00000020758.15	Itgb4	0.167658	0.999754	0.577687	1.48808e-05	0.73528	2.50276e-05	0.934228	2.54865e-12	1.29184	1.01417e-28
ENSMUSG00000025888.5	Casp1	0.16758	0.999754	0.0859721	0.999959	-1.36895	0.00416699	-0.151669	0.915505	-0.468992	0.406176
ENSMUSG00000003226.7	Ranbp2	0.167128	0.999754	0.22389	0.753661	0.509832	0.0080076	0.367047	0.144574	0.374851	0.0746504
ENSMUSG00000052539.15	Magi3	0.167126	0.999754	0.221586	0.911743	-0.693203	0.0303494	-0.0750279	0.941555	0.0940565	0.860613
ENSMUSG00000013275.9	Slc41a1	0.166907	0.999754	0.0568975	0.999959	0.325176	0.111702	0.539058	0.000154706	0.78811	8.31132e-08
ENSMUSG00000030057.15	Cnbp	0.166435	0.929059	0.168095	0.399838	0.29984	0.000642097	0.451498	0.000259804	0.53282	3.25304e-10
ENSMUSG00000056612.7	Ppp1r14b	0.166339	0.999754	0.488567	0.00827872	0.293283	0.0227528	0.591621	2.26568e-06	0.696323	8.43328e-05
ENSMUSG00000020922.11	Lsm12	0.166056	0.999754	0.248418	0.559197	0.38961	0.0422764	0.419005	0.0363252	0.534027	0.00185358
ENSMUSG00000013593.12	Ndufs2	0.165975	0.642425	0.0795754	0.999483	0.457843	1.73994e-07	0.195452	0.121645	0.0741616	0.625278
ENSMUSG00000015837.15	Sqstm1	0.164921	0.948564	0.139742	0.650285	1.03038	4.68084e-15	0.297417	0.341628	0.200666	0.230904
ENSMUSG00000028614.14	Ndc1	0.164745	0.999754	0.272505	0.999959	0.993874	0.058557	0.876506	0.144842	1.01568	0.0421543
ENSMUSG00000007812.16	Zfp655	0.164337	0.999754	0.185394	0.999959	0.270025	0.59007	0.57537	0.120442	0.803865	0.00359007
ENSMUSG00000062098.11	Btbd3	0.16426	0.999754	0.404941	0.124735	-0.602068	0.0198882	-0.336912	0.26786	-0.223393	0.459771
ENSMUSG00000018593.13	Sparc	0.164241	0.999754	-0.17225	0.904102	-0.830538	6.57032e-13	-1.13622	1.2671e-14	-1.45807	1.37298e-38
ENSMUSG00000053931.11	Cnn3	0.164188	0.999754	0.318309	0.228637	0.607592	0.000137771	0.425784	0.0449482	0.445445	0.0167727
ENSMUSG00000019791.12	Hint3	0.16399	0.999754	0.0558723	0.999959	0.612026	0.015719	0.338488	0.420807	0.170984	0.700203
ENSMUSG00000021238.11	Aldh6a1	0.163969	0.999754	0.214305	0.802529	1.14578	1.32787e-12	0.755863	0.000516863	0.873198	3.07797e-06
ENSMUSG00000053644.13	Aldh7a1	0.16386	0.999754	0.227661	0.965439	0.651028	0.0233022	0.666412	0.0319808	0.319315	0.43986
ENSMUSG00000079553.11	Kifc1	0.163758	0.999754	0.594238	0.944371	1.58061	0.00479428	1.86458	0.000474712	1.72854	0.00114326
ENSMUSG00000069744.7	Psmb3	0.163748	0.999754	0.208446	0.545834	0.368111	0.00641998	0.340054	0.0263532	0.447427	0.00132874
ENSMUSG00000044628.4	Rnf208	0.163635	0.999754	0.450646	0.0222542	-0.815819	0.0227501	-0.112082	0.806822	0.123425	0.698004
ENSMUSG00000021477.9	Ctsl	0.163202	0.930201	0.130075	0.904136	0.434552	0.000792999	0.147229	0.629135	0.252007	0.328968
ENSMUSG00000028339.17	Col15a1	0.163128	0.999754	-0.496637	0.289363	-1.23081	9.07167e-08	-1.25233	3.90514e-05	-2.21478	2.88898e-14
ENSMUSG00000055491.14	Pprc1	0.162753	0.999754	0.289463	0.812425	0.153121	0.78466	0.33639	0.394959	0.599191	0.0162943
ENSMUSG00000059436.13	Max	0.161927	0.999754	0.197703	0.589828	-0.354851	0.0537218	0.166475	0.508503	0.3282	0.0338887
ENSMUSG00000050737.13	Ptges	0.161782	0.999754	0.322847	0.904136	0.390083	0.481102	0.595063	0.280551	0.945762	0.0158408
ENSMUSG00000027282.17	Mtch2	0.16176	0.927802	0.206168	0.499796	0.526121	6.90406e-05	0.355331	0.0216711	0.414047	0.00110463
ENSMUSG00000028035.13	Dnajb4	0.161646	0.999754	0.0371513	0.999959	0.532364	0.0290683	0.220046	0.658668	0.247999	0.436735
ENSMUSG00000033083.16	Tbc1d4	0.161399	0.999754	-0.214275	0.942166	0.946574	2.47419e-05	0.370384	0.516985	-0.0663055	0.907731
ENSMUSG00000022451.12	Twf1	0.161173	0.999754	0.185898	0.894638	-0.0626423	0.918247	0.659149	0.000188061	0.740108	7.84151e-06
ENSMUSG00000006386.15	Tek	0.160917	0.999754	0.172966	0.999959	0.249971	0.620757	-0.536317	0.22099	-0.865084	0.0131466
ENSMUSG00000042284.10	Itga1	0.160838	0.999754	0.0896887	0.999959	0.6001	0.0429064	0.0717036	0.953821	-0.241223	0.636699
ENSMUSG00000020782.18	Llgl2	0.160423	0.999754	0.339545	0.125592	-0.242068	0.612524	0.216594	0.436896	0.402971	0.0199137
ENSMUSG00000042010.16	Acacb	0.160316	0.999754	0.0430798	0.999959	1.09604	2.03138e-10	0.740334	0.0389947	0.622397	0.0159913
ENSMUSG00000028820.13	Sfpq	0.160113	0.776448	0.197873	0.293266	0.35866	0.00189311	0.412881	0.00142498	0.493082	7.16182e-05
ENSMUSG00000026034.17	Clk1	0.159514	0.763139	0.152759	0.58472	-0.0479945	0.890012	0.127833	0.573356	0.300731	0.0167694
ENSMUSG00000027022.13	Xirp2	0.159395	0.999754	-0.271304	0.293326	0.354291	0.120526	-0.217749	0.30831	-0.599991	8.66717e-05
ENSMUSG00000028581.17	Laptm5	0.159122	0.999754	0.238336	0.921297	-0.278354	0.597005	-0.826058	0.0255112	-0.32641	0.518952
ENSMUSG00000090386.10	Mir99ahg	0.15907	0.999754	-0.165371	0.999959	-0.162269	0.842274	-0.425422	0.451863	-0.807338	0.0472556
ENSMUSG00000039891.6	Txlnb	0.159008	0.999754	0.0482859	0.999959	0.889155	2.74592e-09	0.370395	0.0284989	0.164593	0.432165
ENSMUSG00000027456.8	Sdcbp2	0.158663	0.999754	0.615944	0.136469	-1.08951	0.00233507	-0.578363	0.134974	-0.233506	0.596482
ENSMUSG00000022698.17	Naa50	0.158456	0.999754	0.0813165	0.999959	0.369468	0.0143247	0.365777	0.0238161	0.384333	0.00978302
ENSMUSG00000046727.13	Cystm1	0.158222	0.999754	0.0824655	0.999959	0.68769	8.71943e-07	0.374177	0.0433436	0.414801	0.0125562
ENSMUSG00000031488.14	Rab11fip1	0.158129	0.999754	0.326069	0.255457	-0.731492	0.0111654	-0.127521	0.802266	0.0025461	0.994615
ENSMUSG00000021774.13	Ube2e1	0.158115	0.999754	0.133623	0.993272	0.135406	0.735674	0.540852	0.00403096	0.629426	0.000110385
ENSMUSG00000037152.11	Ndufc1	0.157351	0.999754	-0.0169368	0.999959	0.294189	0.00800584	0.0344272	0.892042	-0.113258	0.520055
ENSMUSG00000036478.8	Btg1	0.157226	0.999754	0.460894	0.0696847	-0.81649	9.96341e-06	-0.103251	0.854384	0.231257	0.238755
ENSMUSG00000026817.14	Ak1	0.15722	0.924488	0.144494	0.320086	0.263586	0.0243109	0.0889667	0.671669	0.00387658	0.981304
ENSMUSG00000061816.15	Myl1	0.157035	0.172169	-0.0883527	0.999959	-0.0675278	0.826809	-0.355643	0.0229038	-0.649428	5.58279e-07
ENSMUSG00000031490.6	Eif4ebp1	0.156993	0.999754	0.237589	0.912442	1.45371	1.20311e-11	0.777783	0.0781246	0.723358	0.0128163
ENSMUSG00000051495.7	Irf2bp2	0.156983	0.999754	0.489283	0.00886048	-0.0294672	0.956743	0.12184	0.788776	0.0448555	0.906543
ENSMUSG00000024084.8	Qpct	0.156262	0.999754	-0.359032	0.883354	-1.45459	0.00138609	-0.385307	0.585718	-0.115959	0.87332
ENSMUSG00000004364.14	Cul3	0.15605	0.901469	0.0570901	0.999959	0.284907	0.0386681	0.263004	0.102452	0.421372	0.000612609
ENSMUSG00000044951.15	Mylk4	0.155466	0.999754	-0.0177557	0.999959	0.405282	0.0438866	0.557263	0.0341317	-0.0956021	0.872707
ENSMUSG00000021221.15	Dpf3	0.155323	0.999754	-0.0770974	0.999959	0.71442	0.00607008	0.558088	0.0985591	0.701729	0.0125996
ENSMUSG00000028292.14	Rars2	0.155281	0.999754	0.423215	0.510319	0.33208	0.441499	0.723522	0.02352	0.680696	0.0167727
ENSMUSG00000051375.15	Pcdh1	0.155071	0.999754	0.321755	0.127236	-0.196386	0.543052	0.0871828	0.834723	0.362535	0.0275956
ENSMUSG00000032688.9	Malt1	0.154613	0.999754	0.25408	0.895261	0.463784	0.156609	0.957973	0.0107275	1.05835	0.00076832
ENSMUSG00000040447.15	Spns2	0.153591	0.999754	0.273061	0.346967	-0.797874	0.000235796	-0.334358	0.170648	-0.179727	0.465203
ENSMUSG00000036052.14	Dnajb5	0.153301	0.999754	0.221078	0.784876	0.507906	0.0186269	0.483819	0.0194187	0.464415	0.0156705
ENSMUSG00000025609.15	Mkln1	0.152927	0.999754	0.0983565	0.953719	0.314488	0.0101059	0.259806	0.0776211	0.384232	0.000444606
ENSMUSG00000022617.15	Chkb	0.152275	0.999754	-0.0913847	0.999959	0.669222	0.00138181	0.481535	0.120519	0.419588	0.12817
ENSMUSG00000031176.8	Dynlt3	0.151819	0.999399	-0.0876445	0.999959	-0.444648	0.00193628	-0.0482348	0.918396	-0.0569861	0.835998
ENSMUSG00000043091.9	Tuba1c	0.151148	0.999754	0.738587	6.90318e-05	1.35301	5.84215e-13	1.07935	9.01743e-11	1.43809	2.00784e-17
ENSMUSG00000036352.16	Ubac1	0.15103	0.999754	0.00969324	0.999959	0.373147	0.0196945	0.118295	0.729045	0.031672	0.927612
ENSMUSG00000078671.11	Chd2	0.15094	0.999754	-0.0292988	0.999959	0.213561	0.50198	0.183731	0.700604	0.529972	0.00974271
ENSMUSG00000048546.8	Tob2	0.150898	0.999754	0.401231	0.0847567	0.357509	0.083003	0.74413	4.79836e-05	0.840622	2.68172e-09
ENSMUSG00000024526.9	Cidea	0.150594	0.999754	0.350972	0.965439	0.327876	0.698095	0.754116	0.281073	1.01577	0.0217037
ENSMUSG00000028980.14	H6pd	0.150148	0.999754	0.258104	0.916685	0.977235	9.1889e-05	0.539763	0.228739	0.459756	0.199274
ENSMUSG00000035247.16	Hectd1	0.150099	0.932025	0.185719	0.50543	0.321272	0.01344	0.134287	0.715669	0.246322	0.126854
ENSMUSG00000027774.16	Gfm1	0.149421	0.999754	0.164071	0.901506	0.536454	0.00110537	0.325703	0.170662	0.358463	0.0901627
ENSMUSG00000024331.11	Dsc2	0.149374	0.999754	0.356234	0.0635906	0.359804	0.00423063	0.195532	0.430296	0.0487893	0.839941
ENSMUSG00000025813.14	Homer2	0.149128	0.999754	0.245514	0.568187	-0.822168	0.000103097	-0.777025	0.000287546	-0.734292	0.0037213
ENSMUSG00000078622.8	Ccdc47	0.148983	0.999754	0.115833	0.999959	0.454664	0.0352997	0.354405	0.192917	0.410224	0.0552144
ENSMUSG00000044461.6	Shisa2	0.148973	0.999754	-0.391353	0.525772	0.768103	0.000311699	0.412827	0.376593	0.186663	0.62995
ENSMUSG00000038708.10	Golga4	0.148874	0.88265	-0.0603144	0.999959	0.537957	0.000397001	0.062299	0.866122	-0.0838683	0.680403
ENSMUSG00000026078.10	Pdcl3	0.1483	0.999754	-0.00490959	0.999959	0.424985	0.0319932	0.152661	0.725079	0.214855	0.418113
ENSMUSG00000015222.17	Map2	0.147996	0.999754	0.440929	0.0356612	-0.331324	0.216788	0.17062	0.788408	0.304291	0.155161
ENSMUSG00000020250.10	Txnrd1	0.147797	0.999754	0.128637	0.962363	-0.629216	0.000186557	-0.326125	0.18737	-0.366498	0.0838908
ENSMUSG00000029169.11	Dhx15	0.147745	0.999754	0.159005	0.802433	0.204437	0.297432	0.327574	0.0698413	0.450672	0.00124986
ENSMUSG00000027018.11	Hat1	0.147498	0.999754	0.166391	0.999959	0.434385	0.27741	0.549333	0.141958	0.6646	0.0301692
ENSMUSG00000053702.16	Nebl	0.147081	0.999754	-0.325301	0.501243	-1.32457	1.03577e-07	-0.839592	0.000738374	-0.924471	0.000129812
ENSMUSG00000062580.9	Timm17a	0.147073	0.999754	0.0878728	0.999959	0.334568	0.046236	0.244228	0.210092	0.294282	0.104644
ENSMUSG00000002602.16	Axl	0.146544	0.999754	0.183431	0.726955	-0.354355	0.0493989	-0.420803	0.0355618	-0.54452	0.000915994
ENSMUSG00000038894.7	Irs2	0.146521	0.999754	0.239624	0.962363	0.275835	0.600138	0.902993	0.107525	0.837695	0.0261775
ENSMUSG00000026568.6	Mpc2	0.145991	0.999754	-0.0799256	0.999959	0.31068	0.0189508	0.171192	0.281841	0.127389	0.430961
ENSMUSG00000094410.7	Gm38394	0.145861	0.999754	0.28177	0.568187	0.134098	0.761469	0.306343	0.2827	0.436067	0.040487
ENSMUSG00000078652.9	Psme3	0.145659	0.999754	0.319748	0.224809	0.363813	0.050363	0.296035	0.210092	0.570106	0.000382967
ENSMUSG00000025232.8	Hexa	0.145528	0.999754	0.00702627	0.999959	0.0537583	0.950889	-0.483021	0.173427	-0.925767	0.00111743
ENSMUSG00000028953.10	Abcf2	0.145086	0.999754	0.186442	0.879543	0.506823	0.00654833	0.363731	0.134974	0.375518	0.0730742
ENSMUSG00000019987.9	Arg1	0.145055	0.999754	0.0317847	0.999959	-0.253678	0.693954	0.313458	0.630911	0.6615	0.0282496
ENSMUSG00000028427.13	Aqp7	0.14498	0.999754	-0.226577	0.999959	0.452984	0.503249	-0.704848	0.419884	-1.46479	0.0227052
ENSMUSG00000028737.15	Aldh4a1	0.144852	0.999754	0.154523	0.995915	0.495655	0.0275838	0.347264	0.243516	0.139348	0.702983
ENSMUSG00000046480.6	Scn4b	0.14375	0.999754	0.0530937	0.999959	0.83031	5.85174e-11	0.346644	0.115874	0.288228	0.128839
ENSMUSG00000041444.14	Arhgap32	0.143615	0.999754	0.0957759	0.999959	-0.630832	0.00478927	-0.214478	0.641658	-0.211855	0.461941
ENSMUSG00000025351.14	Cd63	0.14352	0.999754	0.204681	0.653779	0.431259	0.00264081	0.268432	0.155667	0.210515	0.263554
ENSMUSG00000031841.19	Cdh13	0.143034	0.999754	0.14977	0.81946	-0.514571	0.0268176	-0.115557	0.800068	-0.106324	0.670713
ENSMUSG00000026930.15	Gpsm1	0.142926	0.999754	0.56881	0.0143115	-0.678135	0.0281196	-0.108289	0.889177	-0.0100368	0.979835
ENSMUSG00000021838.17	Samd4	0.142921	0.999754	0.0290047	0.999959	0.547874	0.0278793	-0.0514238	0.959004	-0.170496	0.700236
ENSMUSG00000032420.8	Nt5e	0.142565	0.999754	-0.493111	0.571032	-0.898719	0.0303409	-0.309242	0.677115	-0.298662	0.592635
ENSMUSG00000024270.11	Slc39a6	0.141967	0.999754	0.372916	0.274762	-0.769116	0.00236886	0.18423	0.694333	0.545794	0.0290442
ENSMUSG00000037926.15	Ssh2	0.141837	0.999754	0.0738781	0.999959	0.693782	4.12919e-05	0.256315	0.528104	0.290748	0.262253
ENSMUSG00000070942.8	Il1rl2	0.141825	0.999754	0.149116	0.999959	-0.606313	0.0281809	-0.508199	0.0908112	-0.619111	0.0188543
ENSMUSG00000040006.13	Ginm1	0.141636	0.999754	0.0626491	0.999959	0.529233	0.0017946	0.301707	0.234229	0.455292	0.0105782
ENSMUSG00000028988.13	Ctnnbip1	0.141437	0.999754	-0.0224484	0.999959	-1.3488	1.00463e-08	-0.502852	0.0691172	-0.74086	2.83999e-06
ENSMUSG00000029776.11	Hibadh	0.140938	0.999754	0.152027	0.889893	0.759741	1.72889e-06	0.459772	0.0516227	0.457904	0.00486628
ENSMUSG00000046352.7	Gjb2	0.140776	0.999754	-0.150951	0.827246	1.01175	4.43435e-05	0.789931	8.52717e-05	0.846573	8.42255e-08
ENSMUSG00000062980.15	Cped1	0.140714	0.999754	0.0580101	0.999959	0.476784	0.0319261	0.261084	0.486351	0.0680258	0.906302
ENSMUSG00000073676.4	Hspe1	0.140346	0.999754	0.00308076	0.999959	0.574854	0.00109159	0.464843	0.0518889	0.229864	0.457264
ENSMUSG00000026664.7	Phyh	0.140326	0.999754	-0.0350046	0.999959	0.633152	3.12154e-07	0.252307	0.19616	0.10271	0.563793
ENSMUSG00000032725.10	Folr2	0.140007	0.999754	-0.347697	0.87016	-2.15553	1.6522e-06	-2.34474	1.32626e-06	-2.63981	1.10615e-07
ENSMUSG00000020953.17	Coch	0.139179	1	0.784522	1	1.52503	0.265249	2.54981	0.0124676	2.41115	0.00714776
ENSMUSG00000024359.10	Hspa9	0.138983	0.985769	0.153577	0.535206	0.661412	6.47799e-10	0.472337	2.37001e-05	0.553688	8.09766e-10
ENSMUSG00000037443.13	Cep85	0.138683	0.999754	-0.0530291	0.999959	0.629263	0.0021866	0.170385	0.712466	-0.259798	0.440235
ENSMUSG00000023156.4	Rpp14	0.138376	0.999754	0.386924	0.54785	0.665074	0.0139306	0.442013	0.251898	0.732038	0.01041
ENSMUSG00000000787.12	Ddx3x	0.138186	0.999754	0.268093	0.471011	0.36417	0.0145871	0.384428	0.193153	0.580684	0.00013984
ENSMUSG00000056952.13	Tatdn2	0.138004	0.999754	0.388376	0.176503	0.33986	0.164597	0.500145	0.0280615	0.836094	1.12946e-06
ENSMUSG00000060962.12	Dmkn	0.137873	0.594162	0.261696	0.0987542	-0.390267	0.132573	0.119904	0.200148	0.207245	0.00949622
ENSMUSG00000020415.16	Pttg1	0.137805	0.999754	-0.10617	0.999959	0.590284	3.97499e-05	0.321198	0.29441	0.0275931	0.938629
ENSMUSG00000029683.7	Lmod2	0.13773	0.999754	-0.23743	0.500616	1.07937	9.91201e-06	0.348654	0.298331	0.371784	0.0297812
ENSMUSG00000018736.14	Ndel1	0.137704	0.999754	0.286524	0.0612881	-0.461811	0.00193386	-0.152575	0.422873	-0.217978	0.121165
ENSMUSG00000020130.9	Tbc1d15	0.1377	0.999754	-0.0146023	0.999959	0.678028	0.00156433	0.272416	0.550364	0.667248	0.0119274
ENSMUSG00000069441.3	Dsg1a	0.13725	0.656671	0.187831	0.368595	-1.27806	7.30294e-08	-0.45097	0.0641336	-0.357508	0.00812468
ENSMUSG00000021025.8	Nfkbia	0.137133	0.999754	0.483196	0.00501884	-0.277332	0.272668	0.215587	0.78583	0.110893	0.791478
ENSMUSG00000027805.16	Pfn2	0.136975	0.999754	-0.0744403	0.999959	0.578771	0.00366719	0.390345	0.123644	0.531797	0.0118305
ENSMUSG00000058355.8	Abce1	0.13687	0.999754	0.245411	0.59138	0.269921	0.248467	0.390043	0.0805648	0.598118	0.000264768
ENSMUSG00000014907.10	Naf1	0.136781	0.999754	0.438277	0.823488	0.347643	0.670034	0.574757	0.36296	0.864104	0.0451445
ENSMUSG00000019194.15	Scn1b	0.136069	0.999754	0.107294	0.896121	0.305028	0.00247846	0.0337381	0.948115	-0.141563	0.475321
ENSMUSG00000011884.13	Gltp	0.13602	0.96387	0.197933	0.22488	-0.530734	0.00748057	0.0287831	0.953664	0.213582	0.0877124
ENSMUSG00000019505.7	Ubb	0.135684	0.366422	0.103845	0.874671	0.354017	2.05902e-06	0.253162	0.00751928	0.251452	0.00306258
ENSMUSG00000026356.15	Dars	0.135678	0.999754	0.155456	0.974154	0.413252	0.046236	0.335301	0.187659	0.41089	0.0518659
ENSMUSG00000039395.8	Mreg	0.135321	0.999754	-0.000373904	0.999959	-0.605423	0.00010869	-0.27072	0.244042	-0.0197918	0.954435
ENSMUSG00000022096.14	Hr	0.135137	0.999754	0.279853	0.0644967	-0.320084	0.133378	-0.341666	0.0127732	-0.434634	0.00030943
ENSMUSG00000060002.14	Chpt1	0.134746	0.999754	0.0233803	0.999959	0.471465	0.00386007	0.13657	0.631427	0.113598	0.596482
ENSMUSG00000043488.5	Frmd8os	0.134311	0.999754	0.320472	0.999959	1.66162	0.0211605	0.948825	0.421909	1.55977	0.0131466
ENSMUSG00000028689.14	Ccdc163	0.13354	0.999754	0.153926	0.999959	0.0204768	0.994691	0.0772088	0.963582	-1.23241	0.0201352
ENSMUSG00000048007.4	Timm8a1	0.133437	0.999754	0.209871	0.999959	0.467959	0.353173	0.529771	0.302489	0.885196	0.0116833
ENSMUSG00000028646.16	Rragc	0.133259	0.999754	0.174117	0.955823	0.0482547	0.950883	0.200698	0.666177	0.501498	0.0218417
ENSMUSG00000053964.17	Lgals4	0.13318	0.999754	0.0130724	0.999959	1.19922	8.2903e-05	0.939755	0.0281368	0.890078	0.0216771
ENSMUSG00000034422.14	Parp14	0.132913	0.999754	-0.372529	0.904598	-0.370826	0.610906	-0.822999	0.151562	-1.28239	0.0098528
ENSMUSG00000026773.19	Pfkfb3	0.132809	0.999754	0.380169	0.49842	0.77496	0.0034028	1.03979	0.102243	1.28096	0.0116959
ENSMUSG00000038172.14	Ttc39b	0.132754	0.999754	0.154703	0.999959	0.426975	0.227813	0.428134	0.320057	0.849846	0.000945132
ENSMUSG00000056602.11	Fry	0.132713	0.999754	-0.0445481	0.999959	0.242443	0.270035	0.380909	0.0694524	0.458151	0.010852
ENSMUSG00000041028.16	Ghitm	0.132338	0.983556	0.00743785	0.999959	0.522275	2.27962e-07	0.24812	0.0825719	0.212006	0.0670309
ENSMUSG00000022110.13	Sucla2	0.132274	0.981963	-0.0606431	0.999959	0.498188	0.000203973	0.203021	0.12589	0.162078	0.326369
ENSMUSG00000018932.9	Map2k3	0.132128	0.958383	0.283165	0.0131809	-0.286994	0.198837	-0.0713342	0.791596	0.176309	0.175128
ENSMUSG00000032215.15	Rsl24d1	0.131717	0.999754	0.189909	0.956973	0.0810478	0.904457	0.337615	0.307324	0.474986	0.047308
ENSMUSG00000057454.5	Lypd3	0.13138	0.999754	0.338945	0.000572261	-0.188461	0.461665	0.160263	0.326979	0.414651	3.04388e-05
ENSMUSG00000024099.15	Ndufv2	0.131298	0.999754	-0.137939	0.959209	0.274085	0.0349478	0.256017	0.0388649	0.191769	0.173768
ENSMUSG00000041476.12	Smpx	0.131226	0.999754	-0.095778	0.999959	-0.177182	0.46834	-0.150342	0.662207	-0.338822	0.0160424
ENSMUSG00000005716.16	Pvalb	0.130852	0.999754	-0.433503	0.590352	1.12061	3.40965e-05	-0.151277	0.758327	-0.47576	0.056994
ENSMUSG00000035049.4	Rrp12	0.130507	0.999754	0.49078	0.551092	0.650339	0.101704	0.578898	0.227819	0.873044	0.0108574
ENSMUSG00000031701.6	Dnaja2	0.130177	0.999754	0.254015	0.32132	0.369766	0.00711782	0.420339	0.013262	0.468148	0.000845993
ENSMUSG00000020386.5	Sar1b	0.12993	0.999754	0.132445	0.955823	0.832116	9.60383e-08	0.834629	0.000237364	0.934242	9.47385e-09
ENSMUSG00000032548.14	Slco2a1	0.129817	0.999754	0.154804	0.999959	0.913983	0.0307246	0.800841	0.103482	0.804603	0.0694458
ENSMUSG00000029675.12	Eln	0.129798	0.999754	-0.228139	0.862681	0.019245	0.978272	-0.560317	0.03423	-0.71938	0.00273846
ENSMUSG00000027236.8	Eif3j1	0.129415	0.999754	0.185334	0.983466	0.783841	0.00033462	0.531419	0.0703289	0.597904	0.0130669
ENSMUSG00000061126.5	Cyp4f39	0.129279	0.999754	0.366833	0.0588922	-0.625789	0.00588833	-0.0237699	0.971865	-0.016431	0.973655
ENSMUSG00000018217.12	Pmp22	0.129141	0.999754	-0.0216692	0.999959	-0.0811193	0.870632	-0.120289	0.744917	-0.34644	0.035515
ENSMUSG00000064351.1	mt-Co1	0.128692	0.999754	-0.258947	0.259303	0.460904	2.25384e-08	0.210364	0.294941	0.0795079	0.708947
ENSMUSG00000034563.16	Ccpg1	0.128497	0.999754	0.0845234	0.999959	0.751083	0.000187077	0.289583	0.365827	0.219915	0.467503
ENSMUSG00000025326.12	Ube3a	0.128476	0.999754	0.148954	0.949013	0.430256	0.0122512	0.338128	0.133349	0.387308	0.0380208
ENSMUSG00000017778.14	Cox7c	0.1284	0.999754	-0.0192948	0.999959	0.484568	8.95286e-08	0.299691	0.0941429	0.195926	0.216136
ENSMUSG00000025968.16	Ndufs1	0.128376	0.983607	-0.0305148	0.999959	0.394919	0.00377831	0.125992	0.474776	-0.000519201	0.997702
ENSMUSG00000028795.15	Ccdc28b	0.128268	0.999754	-0.121486	0.999959	-0.0672808	0.934258	0.0477653	0.969899	-0.616943	0.0350898
ENSMUSG00000063684.9	Gm13910	0.127833	0.999754	0.040757	0.999959	0.755167	0.010652	0.448217	0.522097	0.355738	0.472592
ENSMUSG00000026750.6	Psmb7	0.127578	0.999754	0.0634672	0.999959	0.361896	0.00193628	0.214006	0.186732	0.131024	0.469232
ENSMUSG00000058997.8	Vwa8	0.127288	0.999754	0.0599901	0.999959	0.837176	1.3262e-05	0.633195	0.0684384	0.569231	0.032487
ENSMUSG00000027673.12	Ndufb5	0.126753	0.999754	-0.188221	0.904441	0.387477	0.00308096	0.146545	0.566253	-0.0265135	0.922822
ENSMUSG00000026526.14	Fh1	0.126733	0.999754	0.0511159	0.999959	0.566001	3.40965e-05	0.380594	0.0139121	0.205031	0.280416
ENSMUSG00000046259.2	Sprr2h	0.126713	0.999754	0.559845	0.763261	0.511349	0.521708	-1.53131	0.0180015	-1.31463	0.0167354
ENSMUSG00000027164.8	Traf6	0.12641	0.999754	0.344245	0.61723	0.0887491	0.909923	0.495201	0.133408	0.573536	0.039135
ENSMUSG00000022382.15	Wnt7b	0.126407	0.999754	0.346235	0.0682297	-1.14365	1.89981e-05	-0.465228	0.101443	-0.565741	0.00827034
ENSMUSG00000035273.14	Hpse	0.126396	0.999754	-0.375559	0.843423	-1.58673	0.000545964	-0.592999	0.294941	-0.848653	0.0561468
ENSMUSG00000038299.16	Wdr36	0.126368	0.999754	0.383744	0.499629	0.259068	0.581255	0.516832	0.106438	0.625632	0.0170062
ENSMUSG00000035621.13	Midn	0.126117	0.999754	0.294128	0.140231	-0.216033	0.353364	0.242787	0.215791	0.314058	0.0371992
ENSMUSG00000115388.2	Eppk1	0.125947	0.999754	0.570484	3.14882e-09	-0.387124	0.0352997	-0.17891	0.649054	-0.232249	0.375245
ENSMUSG00000046671.18	Mtfr1l	0.125804	0.999754	0.101198	0.999959	0.400196	0.0221136	0.206666	0.483727	0.156681	0.554939
ENSMUSG00000037601.11	Nme1	0.125507	0.999754	0.477255	0.294842	0.406264	0.443118	0.736459	0.0106669	1.05672	6.58328e-07
ENSMUSG00000036693.12	Nop14	0.125499	0.999754	0.610382	0.293326	0.633495	0.108048	0.748148	0.090199	0.970513	0.00260697
ENSMUSG00000063767.4	S100a7a	0.125185	0.999754	0.135779	0.999959	-1.62735	9.08246e-08	-1.07843	4.98325e-06	-0.660749	0.00304236
ENSMUSG00000022477.13	Aco2	0.125126	0.6575	0.0611249	0.999959	0.756012	2.06182e-24	0.563651	6.20685e-07	0.655666	8.98969e-11
ENSMUSG00000101249.1	Gm29216	0.12453	0.999754	-0.294977	0.307067	0.640154	1.34151e-16	0.336131	0.15997	0.0679944	0.792236
ENSMUSG00000020988.9	L2hgdh	0.124008	0.999754	0.181535	0.999959	0.782403	0.0278003	0.524984	0.302782	0.375291	0.455755
ENSMUSG00000023805.17	Synj2	0.123996	0.999754	0.0900221	0.999959	0.633371	0.00091111	0.31649	0.416387	0.338034	0.163749
ENSMUSG00000033318.7	Gstt2	0.123965	0.999754	0.0133227	0.999959	1.07204	0.0105521	0.566068	0.411089	0.381992	0.577337
ENSMUSG00000056737.14	Capg	0.123889	0.999754	0.555647	0.00113008	0.0708758	0.887632	0.255896	0.355437	0.357795	0.0503459
ENSMUSG00000022419.16	Deptor	0.123719	0.999754	0.131985	0.999959	0.837656	0.000298126	0.555057	0.0643962	0.651362	0.0109678
ENSMUSG00000001027.7	Scn4a	0.123654	0.999754	0.197136	0.761548	1.05224	2.58246e-11	0.571887	0.00525154	0.375747	0.085709
ENSMUSG00000027533.10	Fabp5	0.123405	0.999754	0.298852	0.335943	1.11023	1.8855e-08	1.78158	6.21498e-40	1.76331	3.65421e-24
ENSMUSG00000047881.14	Rell1	0.123356	0.999754	0.347266	0.52448	0.0819429	0.912384	0.536699	0.174962	0.654286	0.011365
ENSMUSG00000071858.4	Gm94	0.123298	0.999754	-0.0654573	0.999959	-0.224584	0.69303	0.764831	0.00262287	0.718675	0.00245684
ENSMUSG00000023460.13	Rab12	0.123133	0.999754	0.0201508	0.999959	0.620554	0.000265447	0.208842	0.562457	0.133644	0.641147
ENSMUSG00000030512.13	Snrpa1	0.122964	0.999754	0.199206	0.999959	0.458418	0.184583	0.79421	0.00427704	1.0463	3.72165e-05
ENSMUSG00000021116.10	Eif2s1	0.122895	0.999754	0.402964	0.328659	0.301763	0.361952	0.406934	0.140984	0.6181	0.00654076
ENSMUSG00000054793.8	Cadm4	0.122607	0.999754	0.592102	0.0220154	0.289747	0.435326	0.219445	0.647159	0.278054	0.397212
ENSMUSG00000042719.17	Naa25	0.122436	0.999754	0.185624	0.998298	0.370193	0.268271	0.267187	0.571276	0.530303	0.0440408
ENSMUSG00000023977.15	Ubr2	0.122233	0.999754	0.0225299	0.999959	0.606196	0.000258586	0.487511	0.0296399	0.622339	0.000715718
ENSMUSG00000035357.16	Pdzrn3	0.121671	0.999754	-0.105045	0.999959	0.648414	0.0126666	-0.11636	0.890061	-0.346028	0.385811
ENSMUSG00000021024.14	Psma6	0.121528	0.999754	0.0491607	0.999959	0.267595	0.155091	0.375574	0.0163797	0.43436	0.00288723
ENSMUSG00000074625.10	Arhgap40	0.12119	0.999754	-0.0846575	0.999959	-1.04919	0.00670633	-0.470058	0.279036	-0.42855	0.278371
ENSMUSG00000001211.15	Agpat3	0.121077	0.999754	-0.0299731	0.999959	0.326926	0.0393059	0.385468	0.141436	0.388	0.0235073
ENSMUSG00000021395.11	Spin1	0.120859	0.999754	0.231855	0.868025	0.175243	0.718138	0.346502	0.305606	0.531513	0.0248493
ENSMUSG00000021388.14	Aspn	0.120769	0.999754	-0.683042	0.00940792	-0.705921	0.00263993	-1.17612	9.53223e-08	-2.07257	3.74281e-18
ENSMUSG00000029178.14	Klf3	0.120248	0.999754	0.163576	0.537618	-0.483088	0.0193414	-0.122003	0.594497	-0.143497	0.3766
ENSMUSG00000046404.5	Yod1	0.120233	0.999754	0.00441982	0.999959	-1.71051	2.83888e-11	-0.555061	0.00351032	-0.496044	0.00379032
ENSMUSG00000021190.14	Lgmn	0.12011	0.999754	0.0750799	0.999959	-0.260263	0.225228	-0.35292	0.102091	-0.631381	0.000208372
ENSMUSG00000020321.15	Mdh1	0.120009	0.999754	-0.213915	0.741278	0.24354	0.0223397	0.31218	0.0912903	0.0947861	0.733637
ENSMUSG00000000826.16	Dnajc5	0.119858	0.999754	0.109084	0.999959	0.240905	0.44621	0.273334	0.42418	0.451835	0.0324225
ENSMUSG00000020022.17	Ndufa12	0.11979	0.870189	0.0117406	0.999959	0.420522	7.02838e-07	0.317245	0.00120057	0.364738	3.96991e-05
ENSMUSG00000025982.13	Sf3b1	0.119769	0.999754	0.0976475	0.999959	0.125421	0.619275	0.2529	0.203969	0.350777	0.0131944
ENSMUSG00000026207.16	Speg	0.119555	0.999754	-0.132088	0.932562	0.601105	1.07978e-06	0.0945847	0.854331	-0.158595	0.636982
ENSMUSG00000024997.7	Prdx3	0.119537	0.999754	-0.0124768	0.999959	0.427865	0.006461	0.0446886	0.941885	-0.0668494	0.822348
ENSMUSG00000030983.4	Bccip	0.119454	0.999754	0.26103	0.589828	0.407963	0.0434593	0.48143	0.0184035	0.346878	0.113232
ENSMUSG00000021149.8	Gtpbp4	0.119445	0.999754	0.253972	0.862245	0.605655	0.0161725	0.565991	0.0708507	0.621768	0.0121416
ENSMUSG00000027868.11	Tbx15	0.119303	0.999754	-0.0472626	0.999959	0.391038	0.0314755	0.517986	0.000119753	0.664079	2.31717e-07
ENSMUSG00000022255.16	Mtdh	0.118695	0.999754	0.169322	0.675279	0.223717	0.139938	0.131076	0.58172	0.290609	0.0396039
ENSMUSG00000027913.5	Crct1	0.118605	0.999754	0.499792	0.00147131	-0.773915	0.0483749	-0.58652	0.00109643	-0.351762	0.00176858
ENSMUSG00000027108.15	Ola1	0.118537	0.999754	0.196101	0.904441	0.144986	0.737495	0.527988	0.0216711	0.566581	0.0066835
ENSMUSG00000026095.15	Asnsd1	0.117472	0.999754	0.0904903	0.999959	0.53691	0.00423063	0.380983	0.104613	0.338867	0.116465
ENSMUSG00000032279.11	Idh3a	0.117179	0.999754	0.0461799	0.999959	0.241345	0.0959769	0.253433	0.0137339	0.21254	0.0431336
ENSMUSG00000042828.12	Trim72	0.116999	0.999754	0.0664	0.999959	0.0971999	0.736633	-0.159095	0.49739	-0.342952	0.00668202
ENSMUSG00000020889.11	Nr1d1	0.116982	0.999754	-0.143359	0.815768	-0.289779	0.123078	-0.499557	6.09257e-05	-0.562523	3.69517e-05
ENSMUSG00000022965.8	Ifngr2	0.116614	0.999754	-0.0537613	0.999959	-0.0823215	0.938667	-0.638876	0.176425	-0.93798	0.0198779
ENSMUSG00000025372.16	Baiap2	0.116592	0.999754	0.119347	0.999959	-0.468413	0.0292794	-0.0736884	0.899785	0.031403	0.931401
ENSMUSG00000038520.15	Tbc1d17	0.116588	0.999754	0.0536727	0.999959	0.518713	0.0118031	0.112599	0.845177	0.275479	0.375257
ENSMUSG00000006169.19	Clint1	0.116373	0.999754	0.290714	0.309591	0.0859415	0.842208	0.181361	0.56144	0.3685	0.0386785
ENSMUSG00000001924.15	Uba1	0.116066	0.999754	0.285568	0.0990599	0.132214	0.513177	0.351531	0.00851396	0.388609	0.000562607
ENSMUSG00000003380.11	Rabac1	0.115803	0.999754	0.177067	0.673291	0.480001	0.000185406	0.288203	0.168059	0.334161	0.0255314
ENSMUSG00000004558.15	Ndrg2	0.115692	0.999754	0.0414733	0.999959	0.806225	1.17351e-18	0.259511	0.241414	0.142791	0.347742
ENSMUSG00000036672.5	Cenpt	0.115259	0.999754	0.427888	0.752836	-0.0050059	0.994691	0.68389	0.160658	0.83711	0.0396039
ENSMUSG00000003476.16	Crhr2	0.115249	0.999754	-0.0944681	0.999959	0.594785	0.038835	0.514276	0.0938576	0.606648	0.0163749
ENSMUSG00000017831.8	Rab5a	0.115193	0.999754	0.231625	0.310382	-0.614996	1.64603e-05	-0.155506	0.574395	-0.0104197	0.975274
ENSMUSG00000083380.1	Ndufb4c	0.114995	0.999754	0.0681397	0.999959	0.379408	0.00866822	0.366545	0.00188299	0.272961	0.00638112
ENSMUSG00000021591.8	Glrx	0.11497	0.999754	0.17956	0.396431	-0.892697	1.38972e-06	-0.337562	0.0184952	-0.380476	0.0145842
ENSMUSG00000048721.2	Fndc9	0.114937	0.999754	0.102527	0.999959	-0.741928	0.0849084	-0.486964	0.260664	-0.817883	0.0219764
ENSMUSG00000025134.2	Alyref	0.114831	0.999754	0.144441	0.999959	0.416251	0.208946	0.504394	0.145331	0.661293	0.00978302
ENSMUSG00000020061.17	Mybpc1	0.114543	0.999754	-0.0587821	0.999959	0.589448	7.54832e-06	0.19414	0.192592	0.0257204	0.927183
ENSMUSG00000061130.13	Ppm1b	0.114436	0.999754	-0.0473975	0.999959	0.610171	0.00126056	0.178471	0.626574	-0.0097477	0.97545
ENSMUSG00000021039.9	Snw1	0.113928	0.999754	0.302506	0.540276	0.499599	0.0205228	0.538566	0.0299403	0.785911	2.17036e-05
ENSMUSG00000059447.13	Hadhb	0.113669	0.999754	-0.0675123	0.999959	0.782827	1.49817e-13	0.425156	0.176373	0.362072	0.129843
ENSMUSG00000060591.9	Ifitm2	0.113642	0.999754	0.0464271	0.999959	0.0284479	0.947066	0.227818	0.355014	0.283581	0.0431336
ENSMUSG00000030884.12	Uqcrc2	0.113198	0.999754	0.0294327	0.999959	0.352622	0.0187057	0.202346	0.271952	0.192129	0.200412
ENSMUSG00000047419.5	Cmya5	0.11309	0.999754	-0.133752	0.920507	0.972498	2.19755e-07	0.444042	0.031946	0.247972	0.228295
ENSMUSG00000023918.12	Adgrf4	0.113	0.999754	0.102353	0.999959	-1.02283	0.0202175	-0.0808021	0.950635	0.214233	0.710259
ENSMUSG00000024335.20	Brd2	0.112857	0.999754	0.110093	0.923522	0.157645	0.390553	0.250074	0.131375	0.344493	0.00843669
ENSMUSG00000024803.9	Ankrd1	0.112593	0.999754	-0.344755	0.999959	2.51655	0.00358407	2.07206	0.0353003	1.02576	0.314446
ENSMUSG00000019818.15	Cd164	0.112565	0.999754	0.114424	0.918615	0.104079	0.67368	0.212104	0.34057	0.333681	0.00668202
ENSMUSG00000037710.8	Cisd1	0.112474	0.999754	-0.0380564	0.999959	0.468679	0.00521091	0.234829	0.373259	0.086284	0.782365
ENSMUSG00000095567.7	Noc2l	0.112266	0.999754	0.338114	0.499629	0.40487	0.140375	0.620436	0.0129602	0.839002	5.00871e-05
ENSMUSG00000061904.12	Slc25a3	0.112016	0.999754	0.107033	0.69895	0.423164	2.53875e-10	0.343191	0.00726295	0.272731	0.00267461
ENSMUSG00000031065.14	Cdk16	0.111941	0.999754	-0.026536	0.999959	0.314943	0.0265037	0.235002	0.205607	0.20871	0.230165
ENSMUSG00000032010.15	Usp2	0.111941	0.999754	0.261699	0.29998	0.153744	0.608307	0.553645	6.63402e-06	0.511689	0.00235525
ENSMUSG00000035530.13	Eif1	0.111553	0.968513	0.361064	4.08972e-07	0.483124	7.90731e-13	0.276353	0.191573	0.243585	0.0235015
ENSMUSG00000032526.11	Ss18l2	0.111262	0.999754	-0.0416911	0.999959	0.409865	0.0419915	0.0294975	0.971506	-0.109946	0.751049
ENSMUSG00000040723.14	Rcsd1	0.110954	0.999754	-0.0342066	0.999959	0.590937	0.0016488	0.49057	0.0213443	0.539135	0.00758109
ENSMUSG00000006014.16	Prg4	0.110603	0.999754	0.173884	0.999959	2.80901	1.4413e-10	1.30814	0.0322277	0.804138	0.115683
ENSMUSG00000092341.3	Malat1	0.110364	0.995487	-0.0237709	0.999959	-0.0959539	0.138871	-0.304783	5.09784e-06	-0.480525	1.10367e-28
ENSMUSG00000005575.16	Ube2m	0.110341	0.999754	0.214897	0.306115	0.225432	0.12811	0.264759	0.102444	0.273878	0.0365378
ENSMUSG00000018334.18	Ksr1	0.109733	0.999754	0.0501313	0.999959	0.597811	0.00854725	-0.0843409	0.917971	-0.331337	0.292117
ENSMUSG00000022548.14	Apod	0.10972	0.999754	0.562731	0.0112975	0.875064	9.52783e-07	1.02055	5.93106e-06	1.73586	1.17297e-08
ENSMUSG00000029632.7	Ndufa4	0.109406	0.999754	0.026801	0.999959	0.425761	2.95051e-09	0.318756	1.58458e-06	0.291591	3.32757e-05
ENSMUSG00000003660.10	Snrnp200	0.109157	0.999754	0.283326	0.498508	0.473519	0.0134161	0.351706	0.16814	0.444419	0.0277258
ENSMUSG00000078578.9	Ube2d3	0.109065	0.999754	0.0645451	0.999959	-0.192695	0.2575	0.0566484	0.835744	0.23194	0.0198696
ENSMUSG00000034160.13	Ogt	0.108695	0.999754	-0.0928061	0.990023	-0.136715	0.507712	-0.236771	0.207984	-0.319264	0.0211731
ENSMUSG00000022947.8	Cbr3	0.108486	0.999754	0.00163191	0.999959	-0.860082	0.00133562	-0.205482	0.649676	-0.343233	0.384743
ENSMUSG00000041775.7	Mapk1ip1	0.107519	0.999754	-0.116542	0.999959	0.738635	0.00580456	0.320963	0.587071	0.248176	0.583362
ENSMUSG00000045319.13	Proser2	0.107295	0.999754	0.288997	0.619876	-1.11013	0.000690913	-0.46007	0.159154	-0.352939	0.269551
ENSMUSG00000025732.6	Mcrip2	0.107037	0.999754	-0.164215	0.999959	0.623763	0.00645292	0.600535	0.0379556	0.412907	0.131273
ENSMUSG00000053801.18	Grwd1	0.106629	0.999754	0.466102	0.66939	0.594557	0.184844	0.555298	0.295917	0.781106	0.0411264
ENSMUSG00000055811.2	Cldn17	0.106181	0.999754	0.292012	0.31924	-0.661823	0.0343305	-0.454444	0.0758279	-0.773767	0.00139706
ENSMUSG00000034667.8	Xpot	0.105828	0.999754	0.218978	0.888177	-0.0780712	0.904677	0.245378	0.519348	0.543365	0.010606
ENSMUSG00000097768.2	2310043M15Rik	0.105631	0.999754	-0.277125	0.592581	-1.6577	2.85358e-12	-0.943695	7.10119e-05	-1.5239	1.28217e-12
ENSMUSG00000021771.14	Vdac2	0.105509	0.999754	0.16258	0.615132	0.450672	0.000191346	0.309395	0.0258079	0.344373	0.00315472
ENSMUSG00000039016.5	Timm8b	0.104635	0.999754	-0.0399677	0.999959	0.366253	0.021514	0.298076	0.117533	0.186823	0.342016
ENSMUSG00000024695.15	Zfp91	0.104573	0.999754	0.114795	0.999959	0.446995	0.0111686	0.389818	0.0565188	0.479018	0.00445279
ENSMUSG00000025630.8	Hprt	0.104361	0.999754	0.126358	0.914141	-0.477953	0.00394635	0.141218	0.683757	0.221367	0.268626
ENSMUSG00000036402.13	Gng12	0.103854	0.999754	-0.03281	0.999959	-0.337234	0.0499917	-0.0682865	0.874172	0.0374109	0.904764
ENSMUSG00000000399.10	Ndufa9	0.103823	0.999754	0.0567233	0.999959	0.379459	0.00631186	0.0931968	0.741458	-0.0402841	0.87332
ENSMUSG00000021939.8	Ctsb	0.103478	0.999754	0.240618	0.297527	0.440397	9.90489e-05	0.26013	0.248607	0.166262	0.277164
ENSMUSG00000034412.13	Tbc1d10a	0.103162	0.999754	0.115799	0.999959	-0.553281	0.043784	-0.175989	0.723659	-0.175541	0.634414
ENSMUSG00000034109.15	Golim4	0.102563	0.999754	0.186833	0.833704	-0.360205	0.140516	0.408516	0.0612073	0.557545	0.00231381
ENSMUSG00000024527.10	Afg3l2	0.102522	0.999754	0.125302	0.999959	0.395526	0.0471848	0.311652	0.21368	0.388127	0.0482334
ENSMUSG00000075605.3	Slurp2	0.102429	0.999754	-0.230077	0.941408	-3.07059	3.03107e-11	-0.976625	0.0202359	-0.606641	0.0681673
ENSMUSG00000018398.18	2022-09-08	0.102121	0.999754	0.0228007	0.999959	-0.587541	4.53519e-05	-0.209479	0.341113	-0.409743	0.00666396
ENSMUSG00000027895.9	Kcnc4	0.101803	0.999754	0.437694	0.728136	1.8244	2.7331e-09	0.973446	0.0361836	0.956716	0.010919
ENSMUSG00000031198.4	Fundc2	0.101735	0.999754	-0.0705751	0.999959	0.446349	0.0128746	0.332226	0.134974	0.233874	0.256184
ENSMUSG00000033365.14	Ipo13	0.101347	0.999754	0.130738	0.819898	1.02586	2.30741e-21	0.852203	1.14149e-07	1.03907	3.03731e-17
ENSMUSG00000025225.15	Nfkb2	0.101336	0.999754	0.13738	0.999959	-0.0376565	0.968299	-0.437565	0.466418	-0.852132	0.0417886
ENSMUSG00000030603.16	Psmc4	0.10104	0.999754	0.229289	0.477104	0.383169	0.0140697	0.222366	0.331463	0.348155	0.0295909
ENSMUSG00000033039.10	Micall1	0.10099	0.999754	0.128851	0.999959	0.178208	0.670393	0.192623	0.686542	0.475124	0.0263939
ENSMUSG00000037681.13	Esyt3	0.100871	0.999754	0.203081	0.962363	-1.11793	0.00342644	-0.557499	0.141903	-0.302259	0.43906
ENSMUSG00000028954.11	Nub1	0.100852	0.999754	0.0613554	0.999959	0.555801	0.0436424	0.271632	0.601663	0.14601	0.767989
ENSMUSG00000085133.2	B930095G15Rik	0.100718	0.999754	0.140923	0.999959	0.441312	0.602717	0.732387	0.238793	1.0673	0.0158465
ENSMUSG00000030861.15	Acadsb	0.100677	0.999754	0.18931	0.893028	0.700533	0.00020118	0.275779	0.295117	0.207158	0.365673
ENSMUSG00000038695.13	Josd2	0.100243	0.999754	-0.0517103	0.999959	0.151101	0.667188	-0.289832	0.338414	-0.635989	0.00348326
ENSMUSG00000001151.10	Pcnt	0.099999	0.999754	0.0106703	0.999959	0.596356	0.00552484	0.646064	0.00287585	0.459479	0.0310673
ENSMUSG00000022887.9	Masp1	0.0998153	0.999754	0.082222	0.999959	0.4972	0.0247183	-0.197794	0.586995	-0.186586	0.477051
ENSMUSG00000055322.15	Tns1	0.0997965	0.999754	0.113394	0.809609	0.779499	4.24254e-14	0.57762	5.70109e-05	0.735072	1.43261e-14
ENSMUSG00000033429.10	Mcee	0.0997262	0.999754	-0.0680454	0.999959	0.293296	0.375255	-0.0560355	0.960831	-0.559319	0.0416322
ENSMUSG00000030281.16	Il17rc	0.0992512	0.999754	0.0579281	0.999959	-0.584723	0.0452087	-0.150741	0.763104	-0.333766	0.298706
ENSMUSG00000039844.19	Rapgef1	0.0991652	0.999754	0.120243	0.983466	0.425158	0.00819683	0.277145	0.183359	0.302642	0.0950577
ENSMUSG00000027315.13	Spint1	0.0989299	0.999754	0.268046	0.443049	-0.756372	0.00149034	-0.119386	0.803372	0.0137313	0.975274
ENSMUSG00000020777.16	Acox1	0.0987941	0.999754	0.0448184	0.999959	0.74024	1.33337e-09	0.522016	0.117853	0.409795	0.0515714
ENSMUSG00000030869.11	Ndufab1	0.0982354	0.999754	-0.0481697	0.999959	0.317103	0.0101059	0.209331	0.181973	0.126458	0.652551
ENSMUSG00000005882.18	Uqcc1	0.0982006	0.999754	-0.000813154	0.999959	0.509873	0.000991145	0.176146	0.680458	0.126755	0.698004
ENSMUSG00000042675.15	Ypel3	0.0977126	0.999754	0.33897	0.198444	0.397757	0.00717497	0.0575021	0.929664	-0.128588	0.627321
ENSMUSG00000039914.6	Coq10a	0.0976989	0.999754	-0.113703	0.903691	-0.0639877	0.816228	-0.351222	0.041076	-0.718288	4.38383e-10
ENSMUSG00000005371.15	Fbxo11	0.0976951	0.999754	0.116495	0.999959	0.112821	0.829478	0.255559	0.47948	0.498141	0.0195569
ENSMUSG00000056537.11	Rlim	0.097667	0.999754	0.264983	0.802529	0.455983	0.0873606	0.446583	0.15997	0.647175	0.00631212
ENSMUSG00000039959.13	Hip1	0.0975376	0.999754	0.168107	0.999959	0.719481	0.00543217	0.239864	0.6941	0.242032	0.578259
ENSMUSG00000015354.8	Pcolce2	0.0973274	0.999754	-0.173346	0.999959	-1.05505	0.0365012	-0.773721	0.139979	-0.907522	0.0591173
ENSMUSG00000092274.3	Neat1	0.0970847	0.938801	-0.141489	0.750176	-0.0313595	0.87684	-0.181003	0.00870201	-0.140614	0.295716
ENSMUSG00000044308.17	Ubr3	0.0962765	0.999754	0.0722847	0.999959	0.660216	3.92263e-05	0.257888	0.30518	0.238347	0.247055
ENSMUSG00000022820.4	Ndufb4	0.0962618	0.999754	0.0251464	0.999959	0.49024	0.0108555	0.259843	0.351776	0.149394	0.622317
ENSMUSG00000032803.15	Cdv3	0.0957789	0.999754	0.204288	0.646474	0.572868	3.09418e-05	0.411934	0.0468426	0.490635	0.000894123
ENSMUSG00000032462.14	Pik3cb	0.0957498	0.999754	0.206124	0.994591	-1.12052	0.00218713	-0.520658	0.260138	-0.378987	0.378432
ENSMUSG00000049225.14	Pdp1	0.0951903	0.999754	0.0241436	0.999959	0.391659	0.100813	0.560873	0.0454021	0.220679	0.664848
ENSMUSG00000038279.10	Nop2	0.0950222	0.999754	0.329909	0.779504	0.661294	0.0327407	0.536825	0.159494	0.849551	0.00232188
ENSMUSG00000037736.18	Limch1	0.0948485	0.999754	0.0641334	0.999959	0.778568	0.000281578	0.356267	0.206731	0.284829	0.205743
ENSMUSG00000038495.14	Otud7b	0.0947794	0.999754	0.0509878	0.999959	0.655313	0.0139437	0.142565	0.853128	0.204627	0.62933
ENSMUSG00000036879.15	Phkb	0.0947762	0.999754	-0.295754	0.452672	0.0680106	0.898701	-0.271567	0.402652	-0.567057	0.00960247
ENSMUSG00000026571.12	Dcaf6	0.0942721	0.999754	0.0227805	0.999959	0.724767	6.64847e-06	0.40061	0.127101	0.31008	0.199994
ENSMUSG00000029455.14	Aldh2	0.094133	0.999754	0.00852179	0.999959	0.49256	2.43444e-07	0.325127	0.0983573	0.184396	0.187992
ENSMUSG00000013419.7	Zfp651	0.0938707	0.999754	0.0743653	0.999959	0.5494	0.00418969	0.323777	0.267549	0.302329	0.184761
ENSMUSG00000024136.14	Dnase1l2	0.093357	0.999754	0.214268	0.874811	-0.830023	0.0258022	-0.129853	0.850096	-0.110876	0.786501
ENSMUSG00000082677.1	Gm15371	0.093033	0.999754	-0.282392	0.993272	-1.7229	0.000539801	-0.528297	0.431193	-0.658468	0.187938
ENSMUSG00000026260.12	Ndufa10	0.0927059	0.999754	-0.0411953	0.999959	0.429096	0.00087393	0.159485	0.357798	0.20265	0.129067
ENSMUSG00000048285.9	Frmd6	0.0926316	0.999754	0.0423738	0.999959	-0.63457	0.00151084	-0.269013	0.424158	-0.197326	0.469444
ENSMUSG00000020390.12	Ube2b	0.0923404	0.999754	-0.0213512	0.999959	0.648524	1.20245e-09	0.33232	0.128338	0.284099	0.0633242
ENSMUSG00000031622.16	Sin3b	0.0921097	0.999754	0.154562	0.896121	0.127828	0.718886	0.294139	0.18869	0.491593	0.00193406
ENSMUSG00000025613.13	Cct8	0.0920875	0.999754	0.274118	0.182254	0.440375	0.00069945	0.347581	0.0390339	0.485702	0.000193139
ENSMUSG00000060147.15	Serpinb6a	0.0918258	0.999754	0.194018	0.558341	0.37062	0.00299519	0.137985	0.623291	0.115043	0.529558
ENSMUSG00000011257.19	Pabpc4	0.0908584	0.999754	0.031351	0.999959	0.39445	0.000579939	-0.0687165	0.895355	-0.450657	0.00063814
ENSMUSG00000028518.8	Prkaa2	0.0906608	0.999754	-0.161213	0.999959	0.658816	0.00285952	0.216141	0.635357	-0.00144747	0.99731
ENSMUSG00000005150.16	Wdr83	0.0905731	0.999754	-0.322767	0.886161	-0.423731	0.409172	-0.510176	0.353356	-0.878901	0.0282898
ENSMUSG00000037188.7	Grhl3	0.0901966	0.999754	0.212568	0.489305	-0.91779	2.65294e-06	-0.343785	0.252932	-0.176085	0.426343
ENSMUSG00000019689.4	Fmc1	0.0899266	0.999754	0.0434779	0.999959	0.520039	0.00806973	0.486171	0.00119053	0.363715	0.0294841
ENSMUSG00000031871.9	Cdh5	0.0896279	0.999754	-0.0364398	0.999959	0.481586	0.0115014	0.0568264	0.961356	-0.199926	0.614507
ENSMUSG00000043631.8	Ecm2	0.0895569	0.999754	-0.0636208	0.999959	-0.158724	0.832359	-0.626765	0.153627	-1.35334	0.000338845
ENSMUSG00000022285.17	Ywhaz	0.0890602	0.999754	0.385747	0.00146353	-0.0669359	0.771315	0.281147	0.00855525	0.388916	6.50397e-05
ENSMUSG00000003809.14	Gcdh	0.0890519	0.999754	-0.0551881	0.999959	0.719002	0.0102309	0.342278	0.47795	0.311127	0.455461
ENSMUSG00000044147.8	Arf6	0.0888763	0.999754	0.378346	0.00292667	-0.413752	0.0374957	-0.198222	0.237707	-0.137625	0.472592
ENSMUSG00000041695.2	Kcnj2	0.0887631	0.999754	0.0333721	0.999959	0.503196	0.0201031	-0.0620319	0.938905	-0.0417052	0.92876
ENSMUSG00000070604.5	Vsig10l	0.0887056	0.999754	0.366974	0.00688225	-0.635322	0.0108321	-0.214685	0.320057	-0.138169	0.455544
ENSMUSG00000024188.16	Luc7l	0.088593	0.999754	0.21509	0.874166	0.277031	0.383621	0.431679	0.113162	0.551688	0.0158465
ENSMUSG00000064360.1	mt-Nd3	0.088326	0.999754	-0.296668	0.865922	0.422913	0.0217307	-0.0241088	0.972967	-0.277229	0.157404
ENSMUSG00000024841.8	Eif1ad	0.088296	0.999754	0.213024	0.918156	0.203349	0.667188	0.55439	0.0364643	0.625243	0.00850569
ENSMUSG00000007122.11	Casq1	0.088064	0.999754	-0.182201	0.97891	-0.282346	0.182203	-0.307522	0.320635	-0.460352	0.0409906
ENSMUSG00000020585.4	Laptm4a	0.0874344	0.999754	-0.0983518	0.865922	-0.182079	0.155905	-0.188303	0.164962	-0.391312	9.53023e-05
ENSMUSG00000021124.13	Vti1b	0.0870054	0.999754	-0.0706028	0.999959	-0.167231	0.640688	-0.147286	0.728985	-0.628935	0.00300009
ENSMUSG00000033006.10	Sox10	0.0869041	0.999754	-0.0644506	0.999959	0.827581	0.0433037	0.430116	0.540258	0.415834	0.479063
ENSMUSG00000051367.8	Six1	0.0868807	0.999754	-0.0261179	0.999959	0.82932	0.00120008	0.192374	0.786874	0.203808	0.668303
ENSMUSG00000024847.15	Aip	0.0865546	0.999754	-0.00336039	0.999959	-0.044384	0.948199	-0.140452	0.788776	-0.496278	0.0387661
ENSMUSG00000005534.10	Insr	0.0861937	0.999754	0.126704	0.999959	0.524491	0.0118031	0.272969	0.549395	0.251866	0.422501
ENSMUSG00000009079.16	Ewsr1	0.0860529	0.999754	-0.169633	0.886926	0.0626063	0.863829	0.305227	0.0681149	0.488154	0.00100078
ENSMUSG00000062077.14	Trim54	0.0857655	0.999754	-0.0545517	0.999959	0.7339	3.21589e-06	0.500518	0.00451135	0.688828	4.87969e-06
ENSMUSG00000087090.7	Nctc1	0.0852812	0.999754	0.305912	0.30099	0.738785	3.15158e-08	0.93689	6.09939e-08	1.04436	1.78268e-17
ENSMUSG00000018340.13	Anxa6	0.0847673	0.999754	-0.008591	0.999959	0.251672	0.0949951	-0.212058	0.240387	-0.41139	0.000993083
ENSMUSG00000021756.12	Il6st	0.0846439	0.999754	0.142417	0.804112	0.325785	0.0187492	-0.116526	0.728422	-0.219427	0.258249
ENSMUSG00000026208.9	Des	0.0846373	0.999754	0.0831187	0.999959	0.821383	5.68013e-11	0.380185	0.115059	0.148929	0.487295
ENSMUSG00000095041.7	AC149090.1	0.0836961	0.999754	0.0291842	0.999959	-0.974251	1.71699e-06	-0.544456	0.017244	-1.27071	6.40823e-10
ENSMUSG00000048058.17	Ldlrad3	0.083661	0.999754	0.0293571	0.999959	0.12418	0.819973	0.404922	0.315004	0.557275	0.0173412
ENSMUSG00000040483.15	Xaf1	0.0834719	0.999754	-0.823575	0.38213	-0.901115	0.15897	-1.17366	0.0679403	-1.38529	0.0156705
ENSMUSG00000005615.15	Pcyt1a	0.0830696	0.999754	0.0683379	0.999959	0.537605	0.00149829	0.310202	0.20655	0.26296	0.266057
ENSMUSG00000022708.16	Zbtb20	0.0829375	0.999754	0.0127638	0.999959	0.129016	0.601327	-0.170463	0.487692	-0.438924	0.00145482
ENSMUSG00000052428.10	Tmco1	0.0826707	0.999754	-0.158812	0.999959	-0.199966	0.648648	-0.257861	0.553741	-0.653429	0.0136799
ENSMUSG00000044938.8	Klhl31	0.0824812	0.999754	0.0174871	0.999959	0.530301	0.000933053	-0.324179	0.0631934	-0.610507	0.000295733
ENSMUSG00000020664.10	Dld	0.0818834	0.999754	-0.0904114	0.999959	0.390126	0.0115823	0.187116	0.349037	0.253073	0.11966
ENSMUSG00000048277.15	Syngr2	0.0816506	0.999754	0.200896	0.343996	0.32924	0.00550771	0.223454	0.163118	0.22225	0.10479
ENSMUSG00000020075.8	Ddx21	0.0816228	0.999754	0.443169	0.149375	0.440151	0.0622063	0.577485	0.0131113	0.739199	0.000143359
ENSMUSG00000028557.10	Rnf11	0.0813163	0.999754	0.352496	0.0131168	0.0019556	0.994691	0.0651748	0.880804	0.15443	0.420597
ENSMUSG00000024360.8	Etf1	0.0812367	0.999754	0.196029	0.700897	0.212061	0.347167	0.321607	0.103887	0.417778	0.0081431
ENSMUSG00000028525.16	Pde4b	0.0803629	0.999754	0.0342094	0.999959	0.665336	0.0471589	0.499839	1	0.257445	0.797976
ENSMUSG00000021577.14	Sdha	0.0802689	0.999754	-0.0562384	0.999959	0.547869	5.55706e-08	0.243063	0.028903	0.210083	0.0998415
ENSMUSG00000048416.15	Mlf1	0.0796917	0.999754	-0.393003	0.100268	-0.643069	0.000329996	-0.708184	0.000195333	-0.835285	8.24355e-06
ENSMUSG00000030987.5	Stim1	0.0795417	0.999754	0.0494968	0.999959	0.0303143	0.947754	0.218357	0.134974	0.255178	0.03245
ENSMUSG00000028423.15	Nfx1	0.0794673	0.999754	0.0902584	0.999959	0.219695	0.532324	0.303944	0.340416	0.49208	0.0243238
ENSMUSG00000079605.5	Zbtb9	0.0793709	0.999754	0.559016	0.916825	-2.64891	0.044127	-1.45858	0.280695	-1.12733	0.314688
ENSMUSG00000019978.16	Epb41l2	0.0792195	0.999754	0.100627	0.999959	-0.4314	0.0140423	-0.539038	0.00424133	-0.613868	0.000316448
ENSMUSG00000032648.14	Pygm	0.0791533	0.999754	0.0138063	0.999959	0.49767	1.47645e-05	0.228458	0.0251271	0.232595	0.0154398
ENSMUSG00000031274.16	Col4a5	0.0791394	0.999754	0.134336	0.999959	-1.39135	0.00549031	-1.04402	0.0693163	-1.6671	0.00157539
ENSMUSG00000037447.16	Arid5a	0.0791353	0.999754	0.129046	0.999959	0.830699	0.0124646	0.305179	0.810369	0.533322	0.249412
ENSMUSG00000026087.11	Mrpl30	0.0791268	0.999754	-0.00363905	0.999959	0.302588	0.0289423	0.270223	0.0991208	0.179715	0.261883
ENSMUSG00000020566.19	Atp6v1c2	0.0784866	0.999754	-0.00658054	0.999959	-0.942523	0.00406003	-0.138164	0.848308	0.256424	0.452987
ENSMUSG00000020836.15	Coro6	0.0781851	0.999754	-0.148748	0.910765	1.02761	1.39784e-13	0.330321	0.344791	0.302825	0.167151
ENSMUSG00000025917.9	Cops5	0.0781298	0.999754	0.143933	0.924802	0.388649	0.0216194	0.309465	0.128124	0.391419	0.0157478
ENSMUSG00000003865.16	Gys1	0.0781212	0.999754	-0.0803117	0.999959	0.641592	3.85681e-08	0.316352	0.103828	0.225451	0.10943
ENSMUSG00000015143.15	Actn1	0.0780438	0.999754	0.502335	0.250211	1.63024	3.99946e-13	1.33811	2.85201e-08	1.50849	1.71721e-14
ENSMUSG00000022956.11	Atp5o	0.0776074	0.999754	0.081635	0.922324	0.328432	0.000299191	0.19267	0.0342479	0.11199	0.318571
ENSMUSG00000030753.15	Thap12	0.0773356	0.999754	0.0352762	0.999959	0.397795	0.0310119	0.378965	0.0625285	0.410343	0.0194722
ENSMUSG00000022883.11	Robo1	0.0770404	0.999754	-0.0988782	0.999959	-1.04141	0.00594977	-0.414536	0.451863	-0.637493	0.105234
ENSMUSG00000025431.4	Crisp1	0.0768788	0.999754	-1.07459	0.0822942	-2.85773	7.57052e-05	-1.63531	0.000199027	-2.3787	5.25827e-07
ENSMUSG00000024436.16	Mrps18b	0.0768558	0.999754	0.406954	0.141811	0.306324	0.227131	0.530057	0.0198847	0.729049	4.73679e-05
ENSMUSG00000013701.13	Timm23	0.0767947	0.999754	0.00482164	0.999959	0.377546	0.00627154	0.360815	0.040148	0.505949	3.22229e-05
ENSMUSG00000017204.4	Gsdma	0.0767636	0.999754	0.220285	0.609002	-0.88024	0.00330447	-0.102811	0.794855	0.122326	0.617779
ENSMUSG00000025503.5	Taldo1	0.0764399	0.999754	-0.163135	0.649683	-0.364086	0.0114225	-0.165871	0.45614	-0.355123	0.0765419
ENSMUSG00000074781.5	Ube2n	0.076419	0.999754	0.135829	0.865325	-0.336477	0.0141585	-0.00165687	0.995657	-0.0444501	0.874661
ENSMUSG00000052337.15	Immt	0.0763945	0.999754	0.0484255	0.999959	0.395348	6.78496e-05	0.336865	0.0213278	0.212904	0.130817
ENSMUSG00000022596.3	Slurp1	0.0760839	0.999754	-0.431897	0.193868	-3.22996	6.33068e-09	-1.49933	0.000831394	-1.17449	0.00545358
ENSMUSG00000050704.3	2310061N02Rik	0.0759255	0.999754	0.489771	0.0360701	-2.85232	0.0703075	-2.21145	4.49952e-05	-3.34236	8.63956e-78
ENSMUSG00000020821.17	Kif1c	0.0758623	0.999754	0.167851	0.134143	0.22072	0.0139591	0.156433	0.127101	0.122264	0.224219
ENSMUSG00000065954.11	Tacc1	0.0751895	0.999754	0.0546483	0.999959	0.260209	0.510434	0.298015	0.540258	0.600869	0.0252979
ENSMUSG00000053768.13	Chchd3	0.0748098	0.999754	-0.231595	0.535937	0.375122	0.00133762	0.243081	0.403643	0.0678004	0.840607
ENSMUSG00000040128.9	Pnrc1	0.0747426	0.999754	0.221987	0.266602	0.404018	0.000738305	0.143667	0.616021	-0.00728857	0.978232
ENSMUSG00000077450.13	Rab11b	0.0744804	0.999754	0.102102	0.992641	0.359373	0.00467406	0.260136	0.573188	0.288315	0.34649
ENSMUSG00000034574.10	Daam1	0.0743473	0.999754	0.140806	0.85837	-0.752342	2.30622e-05	-0.423358	0.0145996	-0.398088	0.0153348
ENSMUSG00000000561.14	Wdr77	0.074316	0.999754	0.400881	0.462638	0.459861	0.137225	0.40254	0.291272	0.658234	0.0109706
ENSMUSG00000034593.16	Myo5a	0.0742891	0.999754	0.224884	0.777313	0.235558	0.474837	0.343658	0.229182	0.514571	0.00783533
ENSMUSG00000020572.8	Nampt	0.0741711	0.999754	-0.199891	0.953719	0.516091	0.0376037	0.295238	0.477529	0.207605	0.563736
ENSMUSG00000037111.9	Setd7	0.0738708	0.999754	0.00129835	0.999959	0.431949	0.0232813	0.0812679	0.886357	0.211215	0.398188
ENSMUSG00000015405.15	Ace2	0.0737793	0.999754	0.0547836	0.999959	-1.19778	1.40673e-07	-0.359079	0.193511	-0.403724	0.086242
ENSMUSG00000079478.9	Sssca1	0.0737084	0.999754	0.481857	0.441096	0.449402	0.263754	0.64237	0.0979418	0.67004	0.0233864
ENSMUSG00000030421.9	Uri1	0.0736223	0.999754	0.0379683	0.999959	0.438675	0.132	0.445216	0.217816	0.625378	0.0167555
ENSMUSG00000024424.15	Ttc39c	0.0734114	0.999754	-0.0139266	0.999959	-0.95256	0.00713129	-0.215547	0.765659	-0.189861	0.714462
ENSMUSG00000090799.2	Klhl33	0.0731859	0.999754	0.119975	0.995305	0.563603	0.000579323	-0.0613477	0.924154	-0.307001	0.234678
ENSMUSG00000032301.13	Psma4	0.0726683	0.999754	0.0399907	0.999959	0.311938	0.0198882	0.224648	0.190901	0.234835	0.0976967
ENSMUSG00000036390.8	Gadd45a	0.0723639	0.999754	0.202484	0.999483	0.823378	0.000649496	0.473824	0.102178	0.313295	0.303105
ENSMUSG00000003420.8	Fcgrt	0.072203	0.999754	0.101656	0.999959	-0.0610294	0.902629	-0.351005	0.145331	-0.711674	0.000262164
ENSMUSG00000024914.16	Drap1	0.0720523	0.999754	0.0824447	0.999959	0.141818	0.418068	0.186466	0.212046	0.269956	0.0416711
ENSMUSG00000021178.9	Psmc1	0.0719319	0.999754	0.0965366	0.999959	0.494637	0.00161747	0.316219	0.144599	0.355673	0.0354643
ENSMUSG00000014599.10	Csf1	0.0717098	0.999754	-0.0803112	0.999959	-0.276416	0.640117	-0.525291	0.281297	-0.812112	0.0317133
ENSMUSG00000041605.16	Inava	0.0714422	0.999754	0.121847	0.999959	-0.615086	0.0287972	-0.379066	0.269981	-0.095112	0.833546
ENSMUSG00000031812.16	Map1lc3b	0.0709839	0.999754	0.113447	0.907178	0.866201	1.70628e-13	0.283487	0.488621	0.244346	0.385726
ENSMUSG00000027367.16	Stard7	0.0707186	0.999754	-0.0124361	0.999959	0.437582	0.000860034	0.28174	0.0522262	0.43811	0.00020514
ENSMUSG00000039879.9	Heca	0.0705564	0.999754	0.116911	0.999959	-0.747595	0.000400876	-0.224995	0.527655	-0.244805	0.365605
ENSMUSG00000043472.10	Lce3d	0.0705208	0.999754	1.32863	0.000572261	0.975879	0.00373477	0.665584	0.0920083	1.37932	9.74101e-06
ENSMUSG00000020430.12	Pes1	0.0704583	0.999754	0.45344	0.310382	0.394462	0.258396	0.473681	0.163123	0.673065	0.0095733
ENSMUSG00000028613.14	Lrp8	0.070112	0.999754	0.482868	0.999959	0.825196	0.486786	1.14375	0.265976	1.88298	0.00494544
ENSMUSG00000025453.18	Nnt	0.0695683	0.999754	0.0891788	0.999959	0.991936	0.0141382	0.628294	0.16336	0.848276	0.0207059
ENSMUSG00000020620.14	Abca8b	0.0694546	0.999754	0.145361	0.999959	0.101586	0.915773	-0.424419	0.475006	-0.856118	0.0394915
ENSMUSG00000027010.16	Slc25a12	0.068837	0.999754	0.0467191	0.999959	0.347882	0.00238363	0.300706	0.0320258	0.219212	0.148243
ENSMUSG00000020859.16	Spag9	0.0686775	0.999754	-0.0151797	0.999959	0.362663	0.0239924	0.099882	0.797804	0.0825992	0.770218
ENSMUSG00000109973.1	Gm45397	0.0686606	0.999754	-0.428808	0.889893	-2.56607	0.00028663	-1.28033	0.0508101	-1.8283	0.00311706
ENSMUSG00000041057.10	Wdr43	0.0681813	0.999754	0.412185	0.368595	0.385448	0.148431	0.546636	0.0384551	0.668374	0.00171062
ENSMUSG00000021622.3	Ckmt2	0.0681507	0.999754	-0.237096	0.335268	0.00488456	0.994691	-0.327742	0.0347626	-0.458473	0.000126891
ENSMUSG00000031950.7	Gabarapl2	0.0680751	0.999754	0.169234	0.795475	-0.44238	0.0181812	-0.197068	0.524118	-0.116515	0.692623
ENSMUSG00000029361.18	Nos1	0.0675712	0.999754	-0.414946	0.164953	0.595176	0.012729	-0.0223212	0.976948	-0.119043	0.730893
ENSMUSG00000036529.17	Sbf1	0.0675265	0.999754	-0.0373677	0.999959	-0.357559	0.0289176	-0.0118287	0.987007	0.117345	0.615614
ENSMUSG00000033475.15	Tomm6	0.0672512	0.999754	0.121752	0.942733	0.381624	0.0148974	0.519212	5.16669e-05	0.447352	0.000891198
ENSMUSG00000078941.9	Ak6	0.0671911	0.999754	0.240829	0.709223	0.461892	0.0199169	0.567632	0.00563232	0.620689	0.000480138
ENSMUSG00000050017.11	Pitpnb	0.0669666	0.999754	0.14032	0.999959	0.121625	0.796733	0.263078	0.416581	0.479121	0.0210328
ENSMUSG00000044252.18	Osbpl1a	0.0666016	0.999754	-0.0457863	0.999959	-0.451896	0.0151437	-0.0726067	0.888543	0.00776219	0.979835
ENSMUSG00000014776.7	Nol3	0.0664841	0.999754	-0.0306288	0.999959	0.506593	0.113826	-0.24621	0.694333	-0.699542	0.043982
ENSMUSG00000030800.10	Prss8	0.0663787	0.999754	0.323446	0.498508	-1.21497	0.000182926	-0.5851	0.0793742	-0.369815	0.227317
ENSMUSG00000028780.13	Sema3c	0.0659911	0.999754	0.0743189	0.999959	-0.596524	0.0143331	-0.569736	0.0320164	-0.559919	0.0239823
ENSMUSG00000007877.2	Tcap	0.0657239	0.999754	0.0400274	0.999959	0.70419	2.85729e-06	0.58249	6.85672e-17	0.440786	0.000403281
ENSMUSG00000038403.10	Hfe2	0.0656086	0.999754	0.0419767	0.999959	0.616781	8.27277e-08	0.0929593	0.800214	0.0521711	0.85034
ENSMUSG00000025745.12	Hadha	0.0653246	0.999754	-0.0543819	0.999959	0.79803	8.14245e-12	0.571491	0.0563059	0.492413	0.0339654
ENSMUSG00000021061.15	Sptb	0.0652232	0.999754	0.162512	0.932562	0.961011	1.41006e-09	0.536758	0.0153613	0.412616	0.0416178
ENSMUSG00000022051.15	Bnip3l	0.0651187	0.999754	0.307263	0.0185342	-0.266295	0.116041	-0.0302539	0.948115	0.0897339	0.724182
ENSMUSG00000004864.13	Mapk13	0.0650487	0.999754	0.360381	0.0994724	-0.253955	0.533978	0.206561	0.501577	0.44299	0.00813142
ENSMUSG00000050211.14	Pla2g4e	0.0650133	0.999754	0.278622	0.820521	1.11385	5.4961e-08	1.08898	0.000181585	1.33626	1.52034e-09
ENSMUSG00000017999.16	Ddx27	0.0648492	0.999754	0.317225	0.774082	0.503491	0.136064	0.429941	0.278165	0.888144	0.000403281
ENSMUSG00000034192.5	Lsm3	0.0647121	0.999754	0.0436908	0.999959	0.114674	0.856296	0.449105	0.0657804	0.463458	0.0416779
ENSMUSG00000058076.12	Sdhc	0.0646019	0.999754	-0.000732157	0.999959	0.288448	0.0395047	0.0361047	0.950635	-0.0750255	0.799576
ENSMUSG00000028841.14	Cnksr1	0.0644605	0.999754	0.378641	0.408011	0.598073	0.00990337	-0.101025	0.899433	0.0199203	0.974678
ENSMUSG00000026073.13	Il1r2	0.0643523	0.999754	0.425929	0.867033	-1.86547	0.00284674	-0.354426	0.767233	-0.1392	0.895172
ENSMUSG00000043079.17	Synpo	0.0642742	0.999754	-0.0652156	0.999959	0.66245	4.51068e-05	0.396936	0.307585	0.201539	0.529742
ENSMUSG00000073987.4	Ggh	0.0635685	0.999754	-0.129226	0.999959	-0.984648	2.09565e-05	-0.347567	0.320635	-0.306278	0.254768
ENSMUSG00000045094.8	Arhgef37	0.0635261	0.999754	0.0593313	0.999959	-0.861206	0.00697896	-0.0845019	0.93195	-0.0905852	0.855877
ENSMUSG00000036585.16	Fgf1	0.063319	0.999754	-0.217008	0.983836	0.961471	3.05743e-05	0.657295	0.179204	0.495252	0.171831
ENSMUSG00000026131.18	Dst	0.0628945	0.999754	-0.0276971	0.999959	0.125017	0.406777	-0.0549279	0.789128	-0.202003	0.0251669
ENSMUSG00000045411.16	2410002F23Rik	0.0626875	0.999754	0.178888	0.999959	0.228601	0.628961	0.609633	0.0449482	1.00544	2.79133e-06
ENSMUSG00000015120.15	Ube2i	0.0623201	0.999754	0.276493	0.0481785	0.0280963	0.945276	0.304886	0.0166951	0.533113	2.84191e-08
ENSMUSG00000041688.16	Amot	0.0621738	0.999754	-0.186282	0.901506	0.599381	0.00187542	0.462595	0.106528	0.56013	0.00461224
ENSMUSG00000031647.10	Mfap3l	0.0619258	0.999754	-0.295875	0.375062	-1.61786	6.54159e-15	-0.698578	0.00167899	-0.888375	2.0359e-05
ENSMUSG00000006728.12	Cdk4	0.0618007	0.999754	0.186035	0.87016	0.178976	0.514047	0.42943	0.00419417	0.423356	0.00165441
ENSMUSG00000042745.9	Id1	0.0616684	0.999754	0.0593268	0.999959	-0.681708	2.65668e-05	-0.353592	0.286133	-0.125708	0.637592
ENSMUSG00000030189.15	Ybx3	0.0616019	0.999754	0.0503045	0.999959	0.495002	1.20628e-07	0.292683	0.114814	0.26405	0.0206683
ENSMUSG00000020267.6	Hint1	0.0612105	0.999754	0.325735	0.188179	0.368698	0.00134492	0.46813	0.00514209	0.43787	0.00357929
ENSMUSG00000026229.17	Psmd1	0.0599937	0.999754	0.0363821	0.999959	0.363605	0.020319	0.152462	0.599408	0.242458	0.203618
ENSMUSG00000091228.1	Gm20390	0.0599906	0.999754	0.356461	0.999959	0.603241	0.161156	0.900701	0.0218384	0.601422	0.181609
ENSMUSG00000030246.11	Ldhb	0.0598061	0.999754	-0.220436	0.543375	0.439974	0.00422596	0.293061	0.343566	-0.0883352	0.803418
ENSMUSG00000025780.7	Itih5	0.0597248	0.999754	-0.125464	0.999959	-0.586381	0.165263	-0.991401	0.0128719	-1.36116	0.000351757
ENSMUSG00000042613.9	Pbxip1	0.0595685	0.999754	-0.0219746	0.999959	0.390437	0.0071684	-0.0781653	0.84437	-0.138	0.548888
ENSMUSG00000027377.2	Mall	0.0594201	0.999754	0.0372725	0.999959	-1.02152	3.91141e-07	-0.668212	6.40866e-05	-0.830341	1.87144e-09
ENSMUSG00000023110.12	Prmt5	0.0593384	0.999754	0.402898	0.452672	0.49293	0.0989697	0.551148	0.0840866	0.954586	3.98671e-05
ENSMUSG00000034235.17	Usp54	0.0588342	0.999754	0.195065	0.822815	-0.549063	0.0199169	-0.022866	0.972967	0.0694389	0.855694
ENSMUSG00000018501.17	Ncor1	0.0586804	0.999754	0.00268099	0.999959	0.207951	0.152981	0.27636	0.14037	0.334214	0.0113477
ENSMUSG00000068885.4	Lce3f	0.0585918	0.999754	0.389279	0.250211	-0.734516	0.0216891	-0.709595	0.00344252	-0.661887	1.57049e-05
ENSMUSG00000031503.13	Col4a2	0.0583578	0.999754	-0.0783712	0.999959	0.0677436	0.916622	-0.366055	0.327921	-0.561823	0.00545935
ENSMUSG00000059668.6	Krt4	0.0582506	0.999754	0.0867462	0.941225	-1.47325	0.00172985	-0.255756	0.31828	0.0154288	0.931232
ENSMUSG00000071528.4	Usmg5	0.0581224	0.999754	-0.0938946	0.999959	0.277114	0.000291728	0.20607	0.00601846	0.0606072	0.577787
ENSMUSG00000019359.14	Gdpd2	0.0576684	0.999754	-0.568985	0.217041	-1.80969	1.62198e-06	-0.610942	0.11206	-0.607781	0.0728839
ENSMUSG00000020038.10	Cry1	0.0575038	0.999754	0.452706	0.862192	0.331522	0.733495	0.859836	0.154352	1.13069	0.00735237
ENSMUSG00000022610.10	Mapk12	0.0574923	0.999754	-0.0663581	0.999959	0.530939	0.000445808	0.104436	0.794855	0.0769969	0.811818
ENSMUSG00000022884.15	Eif4a2	0.0570918	0.999754	-0.0239978	0.999959	0.249938	0.0107263	-0.0581077	0.867026	-0.158892	0.143695
ENSMUSG00000070327.14	Rnf213	0.0570171	0.999754	-0.423309	0.560994	-0.864884	0.0102482	-0.863008	0.0182785	-1.31263	0.000152635
ENSMUSG00000020780.15	Srp68	0.0568617	0.999754	0.254164	0.592961	0.384036	0.06837	0.328705	0.235288	0.397774	0.0488565
ENSMUSG00000015357.10	Clpx	0.0565599	0.999754	-0.0350019	0.999959	0.591939	0.000686468	0.224751	0.573356	0.428964	0.0598309
ENSMUSG00000005583.16	Mef2c	0.0561079	0.999754	-0.0933652	0.983466	0.512689	1.22242e-05	0.123483	0.709037	0.0128807	0.975274
ENSMUSG00000032366.15	Tpm1	0.0558572	0.999754	-0.111651	0.950184	0.265798	0.119236	-0.249443	0.0207687	-0.441027	0.00220753
ENSMUSG00000032479.15	Map4	0.0558022	0.999754	-0.0183882	0.999959	0.59776	2.09528e-05	0.171767	0.29138	0.0118455	0.970592
ENSMUSG00000040694.4	Apobec2	0.0556607	0.999754	-0.0881484	0.999959	-0.460354	0.00129363	-0.381426	0.0912903	-0.576519	0.00251059
ENSMUSG00000020857.11	Nme2	0.0555263	0.999754	0.0921044	0.973293	0.44503	4.41704e-05	0.23412	0.0944115	0.172166	0.190249
ENSMUSG00000026341.16	Actr3	0.054816	0.999754	0.342735	0.0415561	-0.0743123	0.78567	0.0679459	0.843489	0.341274	0.0220527
ENSMUSG00000009863.14	Sdhb	0.0548149	0.999754	0.0293343	0.999959	0.376924	0.00551074	0.276084	0.038535	0.125913	0.425948
ENSMUSG00000058672.7	Tubb2a	0.0547592	0.999754	0.337066	0.0383479	0.442559	0.0118383	0.269646	0.0962941	0.301969	0.261573
ENSMUSG00000005802.12	Slc30a4	0.054042	0.999754	0.112905	0.999959	-0.613418	0.019636	-0.28646	0.463124	-0.132853	0.738295
ENSMUSG00000029718.14	Pcolce	0.0539325	0.999754	-0.259287	0.459852	-0.214101	0.419245	-0.833455	4.5787e-05	-1.19725	5.94146e-11
ENSMUSG00000019787.9	Trdn	0.053624	0.999754	-0.235581	0.190973	0.640855	3.9234e-06	0.215492	0.323329	0.0753971	0.847964
ENSMUSG00000025241.16	Fyco1	0.0535987	0.999754	0.0182209	0.999959	0.552961	2.5647e-06	0.198484	0.341644	0.20392	0.259942
ENSMUSG00000031858.16	Mau2	0.0533225	0.999754	0.0690831	0.999959	0.115499	0.822239	0.25388	0.471759	0.469712	0.0321448
ENSMUSG00000023206.16	Il15ra	0.0532981	0.999754	0.129394	0.999959	0.524211	0.0246092	0.19272	0.721305	0.194865	0.60499
ENSMUSG00000028680.14	Plk3	0.0532322	0.999754	0.253425	0.802433	-0.821402	0.0126206	-0.180403	0.774914	0.211875	0.535332
ENSMUSG00000029761.16	Cald1	0.0530967	0.999754	-0.00575159	0.999959	0.678156	0.00133347	0.0659553	0.93493	-0.109587	0.782536
ENSMUSG00000039100.10	2022-03-06	0.0527506	0.999754	0.043983	0.999959	0.42817	0.0162555	0.135139	0.738212	-0.0158014	0.973467
ENSMUSG00000029390.13	Tmed2	0.0526694	0.999754	0.0437464	0.999959	0.154373	0.310799	0.20271	0.21725	0.366938	0.00047261
ENSMUSG00000024077.15	Strn	0.0525866	0.999754	0.152458	0.999959	-0.116178	0.873592	0.253815	0.600889	0.583614	0.0236077
ENSMUSG00000034135.15	Sik3	0.0521916	0.999754	0.135999	0.999959	0.128123	0.801494	0.321489	0.31107	0.556286	0.0101113
ENSMUSG00000018574.14	Acadvl	0.05196	0.999754	-0.0466958	0.999959	0.579859	5.70608e-05	0.439137	0.083432	0.375512	0.0181732
ENSMUSG00000018446.8	C1qbp	0.051765	0.999754	0.21502	0.657278	0.462616	0.00485029	0.349207	0.0504981	0.435406	0.0111643
ENSMUSG00000017421.18	Zfp207	0.0517052	0.999754	-0.00355319	0.999959	0.0631155	0.864405	0.132426	0.592979	0.307487	0.0183776
ENSMUSG00000024049.15	Myom1	0.0516272	0.999754	0.0686824	0.999959	0.765656	7.98082e-12	0.53395	6.18882e-08	0.540455	7.48024e-05
ENSMUSG00000037712.16	Fermt2	0.0515757	0.999754	-0.138482	0.916825	0.523986	0.00312085	-0.0745775	0.892042	-0.26231	0.180145
ENSMUSG00000028631.7	Kcnq4	0.0515269	0.999754	-0.200571	0.999959	0.931609	0.00329896	0.369877	0.657576	0.175199	0.79434
ENSMUSG00000003271.17	Sult2b1	0.0515009	0.999754	0.432224	0.0718249	0.546535	0.00203353	0.505598	0.00528739	0.507134	0.00668202
ENSMUSG00000022098.10	Bmp1	0.0508913	0.999754	-0.149179	0.999959	-0.55129	0.0207704	-0.558214	0.0342293	-0.931041	5.54367e-05
ENSMUSG00000030802.14	Bckdk	0.0508099	0.999754	0.097383	0.999959	0.567782	0.000142493	0.373718	0.123644	0.189228	0.415435
ENSMUSG00000021948.17	Prkcd	0.0507735	0.999754	-0.108091	0.999959	-0.666857	0.000707176	-0.340578	0.174277	-0.16953	0.552496
ENSMUSG00000107804.1	Gm44439	0.0507636	0.999754	-0.102814	0.999959	-1.64389	0.0178035	-0.511415	0.621028	-0.909859	0.188159
ENSMUSG00000089809.9	Rasgef1b	0.0506324	0.999754	0.542193	0.390105	-1.1869	0.0158818	-0.661279	0.248607	-0.418098	0.461652
ENSMUSG00000075254.12	Heg1	0.0501969	0.999754	-0.0987357	0.999959	-0.117017	0.76289	-0.537669	0.0071298	-0.747444	2.66048e-05
ENSMUSG00000067653.12	Ankrd23	0.0495595	0.999754	-0.276159	0.843423	2.62345	5.43305e-13	0.66954	0.49279	0.158719	0.844168
ENSMUSG00000037236.16	Matr3	0.0493307	0.999754	0.0326155	0.999959	0.313529	0.0191962	0.286052	0.0826073	0.260451	0.0796725
ENSMUSG00000024030.7	Abcg1	0.0492908	0.999754	0.037275	0.999959	-1.29112	0.00116229	-0.644528	0.154352	-0.30863	0.554939
ENSMUSG00000005628.12	Tmod4	0.0492583	0.999754	-0.208717	0.802433	0.476082	0.00129852	0.162917	0.506848	0.125362	0.591954
ENSMUSG00000041870.16	Ankrd13a	0.0492108	0.999754	0.293429	0.234676	-0.123531	0.748945	0.273254	0.215995	0.546291	0.000244948
ENSMUSG00000008892.12	Vdac3	0.0485408	0.999754	-0.126654	0.849681	0.289206	0.0273437	0.146815	0.468605	-0.00566613	0.978308
ENSMUSG00000058013.11	2022-09-11	0.0484073	0.999754	0.0832303	0.999959	0.517709	0.00359458	0.0806488	0.889853	-0.0229836	0.96268
ENSMUSG00000090145.7	Ugt1a6b	0.0479562	0.999754	-0.179562	0.999959	-1.53917	0.00640441	-0.495127	0.574039	-0.777362	0.18761
ENSMUSG00000028517.8	Plpp3	0.0479172	0.999754	0.0489525	0.999959	-0.233176	0.234827	0.207185	0.413256	0.337448	0.0239361
ENSMUSG00000026450.14	Chit1	0.0479155	0.999754	0.343137	0.0817082	-0.566264	0.175389	0.287992	0.462684	0.518111	1.64827e-05
ENSMUSG00000054702.14	Ap1s3	0.0478501	0.999754	0.0236397	0.999959	-0.395382	0.532324	0.512167	0.268385	1.03398	0.000336321
ENSMUSG00000031010.17	Usp9x	0.0477994	0.999754	0.0997549	0.999959	0.316437	0.0472426	0.106033	0.75981	0.0873174	0.745855
ENSMUSG00000002489.16	Tiam1	0.0474993	0.999754	0.16993	0.684002	-0.494227	0.00168995	0.152985	0.63802	0.339488	0.0344308
ENSMUSG00000030062.7	Rpn1	0.0473982	0.999754	0.0208943	0.999959	0.10905	0.78637	0.248515	0.329632	0.390609	0.0344308
ENSMUSG00000023456.15	Tpi1	0.0471687	0.999754	0.0134213	0.999959	0.0623604	0.890658	0.287984	0.000831394	0.229391	0.00714824
ENSMUSG00000000088.7	Cox5a	0.0469238	0.999754	-0.00364669	0.999959	0.308903	0.000292692	0.136626	0.0938261	0.0712811	0.554823
ENSMUSG00000019772.5	Vip	0.0467592	0.999754	-0.50131	0.932562	-1.5765	0.0218571	-1.95945	0.0102714	-1.86432	0.00958052
ENSMUSG00000031532.6	Saraf	0.046514	0.999754	0.0980375	0.999959	0.555731	0.000457524	0.358518	0.282388	0.259549	0.262657
ENSMUSG00000038615.17	Nfe2l1	0.0464341	0.999754	-0.158597	0.632706	0.169311	0.37019	-0.283651	0.145744	-0.445725	0.00103222
ENSMUSG00000036751.7	Cox6b1	0.0461296	0.999754	-0.0406974	0.999959	0.245785	0.0158818	0.0971261	0.672395	-0.137408	0.228224
ENSMUSG00000037916.14	Ndufv1	0.0460658	0.999754	-0.0551988	0.999959	0.474857	1.80399e-07	0.316752	0.00193424	0.36391	0.00019303
ENSMUSG00000019996.17	Map7	0.0460309	0.999754	-0.0880327	0.999959	-0.752388	0.000541022	-0.225459	0.475006	-0.017555	0.971755
ENSMUSG00000005483.10	Dnajb1	0.0459377	0.999754	-0.242537	0.865922	-0.850022	0.00187542	-0.439097	0.198103	-0.438912	0.138989
ENSMUSG00000059796.16	Eif4a1	0.0459326	0.999754	0.195235	0.190457	-0.039797	0.907693	0.302629	0.000176565	0.492779	4.20603e-07
ENSMUSG00000033544.6	Angptl1	0.0457856	0.999754	-0.510875	0.089358	-0.486913	0.142598	-0.639735	0.00315292	-1.20094	1.86332e-08
ENSMUSG00000030203.17	Dusp16	0.0454666	0.999754	-0.0252958	0.999959	-1.01993	7.2373e-06	-0.35523	0.274739	-0.400643	0.12395
ENSMUSG00000031372.7	Trex2	0.0454198	0.999754	0.11167	0.999959	-0.573192	0.127041	-0.441164	0.0260491	-0.350234	0.139861
ENSMUSG00000078485.3	Plekhn1	0.0452765	0.999754	0.0465914	0.999959	-0.707677	0.000982274	-0.0744901	0.833497	0.0583418	0.793512
ENSMUSG00000023092.16	Fhl1	0.044599	0.999754	-0.187113	0.620512	-0.239488	0.0306732	-0.541287	7.14005e-08	-0.684078	1.2461e-09
ENSMUSG00000026327.8	Serpinb11	0.0444074	0.999754	0.131743	0.944802	-1.32328	6.5692e-07	-0.462637	0.0082756	-0.416974	0.0145007
ENSMUSG00000031432.3	Prps1	0.0441657	0.999754	0.170866	0.999959	0.735669	0.0187891	0.639257	0.0841781	0.720073	0.0255314
ENSMUSG00000019487.11	Trip10	0.0439835	0.999754	-0.117651	0.982132	0.638161	1.08436e-05	0.316106	0.145542	0.0956055	0.701764
ENSMUSG00000046402.10	Rbp1	0.0436779	0.999754	0.612402	0.932562	1.16717	0.137953	1.30289	0.102178	1.43033	0.0393864
ENSMUSG00000018893.15	Mb	0.0434814	0.999754	-0.196238	0.78033	0.583197	1.0614e-06	0.129164	0.643601	0.153684	0.313521
ENSMUSG00000015839.6	Nfe2l2	0.0429642	0.999754	0.0516649	0.999959	-0.271741	0.054901	0.255835	0.186652	0.29785	0.00600976
ENSMUSG00000036492.12	Rnf39	0.0428503	0.999754	0.478147	0.00166482	-0.759162	0.0344248	-0.635365	0.00052106	-0.556917	0.0076034
ENSMUSG00000017264.16	Exosc10	0.0426739	0.999754	0.139193	0.999959	0.271064	0.464483	0.442197	0.156042	0.526311	0.0391384
ENSMUSG00000024440.13	Pcdh12	0.0421983	0.999754	-0.415834	0.999959	-0.725119	0.659504	-1.60962	0.280201	-3.33885	0.0125204
ENSMUSG00000025825.12	Iscu	0.0420106	0.999754	-0.00934698	0.999959	0.517816	0.000113257	0.377552	0.0508831	0.244245	0.189675
ENSMUSG00000041731.13	Pgm5	0.0417755	0.999754	-0.0339058	0.999959	-0.248095	0.363405	-0.325257	0.227875	-0.523045	0.0206572
ENSMUSG00000060600.15	Eno3	0.0417232	0.999754	-0.0773364	0.965439	-0.0610257	0.856476	-0.161323	0.268435	-0.280024	0.00305674
ENSMUSG00000016559.14	H3f3b	0.0415906	0.999754	0.304042	0.00666789	-0.229338	0.0617261	0.135994	0.634408	0.279907	0.0507231
ENSMUSG00000009013.5	Dynll1	0.0415095	0.999754	-0.00475076	0.999959	-0.145735	0.579692	0.14971	0.473701	0.228465	0.0383346
ENSMUSG00000042608.15	Stk40	0.0414699	0.999754	-0.00919392	0.999959	-0.475674	0.112034	-0.848775	0.00314611	-0.622231	0.0335189
ENSMUSG00000024735.13	Prpf19	0.0413603	0.999754	0.173021	0.78611	0.502837	0.000677849	0.355825	0.137826	0.240114	0.0812588
ENSMUSG00000038717.8	Atp5l	0.0412188	0.999754	-0.178706	0.942145	0.282981	0.132251	0.252909	0.0197928	0.277518	0.00682479
ENSMUSG00000041733.10	Coq5	0.0411886	0.999754	-0.00272361	0.999959	0.49799	0.0177553	0.297752	0.31506	0.276847	0.273607
ENSMUSG00000057561.10	Eif1a	0.0407254	0.999754	0.403321	0.40631	0.419223	0.169965	0.520623	0.0984107	0.765369	0.00122897
ENSMUSG00000035258.15	Abi3bp	0.0406789	0.999754	-0.308907	0.631495	0.00855726	0.994691	-0.488757	0.0986032	-0.880753	0.000442095
ENSMUSG00000022111.9	Uchl3	0.0405629	0.999754	0.369676	0.144224	0.186932	0.487532	0.370052	0.0765789	0.712634	7.7534e-07
ENSMUSG00000020929.14	Eftud2	0.0403991	0.999754	0.139957	0.999959	0.330893	0.137953	0.416049	0.0857754	0.68498	0.00277464
ENSMUSG00000022512.3	Cldn1	0.0403601	0.999754	0.131699	0.999959	-0.636975	0.0199316	-0.429339	0.184283	-0.418565	0.156416
ENSMUSG00000031633.4	Slc25a4	0.040299	0.999754	-0.121674	0.966161	0.373221	0.00244483	0.17719	0.159266	0.0782838	0.565616
ENSMUSG00000046095.5	Krt32	0.0400366	0.999754	-0.0147759	0.999959	-2.65639	9.27963e-11	-0.825578	0.0155633	-0.834076	0.0010704
ENSMUSG00000020720.13	Psmd12	0.0400103	0.999754	0.0253701	0.999959	0.422438	0.0151012	0.403242	0.0305735	0.413381	0.0149083
ENSMUSG00000026466.16	Tor1aip1	0.0396127	0.999754	0.0287686	0.999959	0.43704	0.00825316	0.213157	0.460078	0.120937	0.645747
ENSMUSG00000030515.9	Tarsl2	0.0394607	0.999754	-0.0376109	0.999959	0.624728	0.0396289	0.295668	0.593047	0.215702	0.664543
ENSMUSG00000059714.13	Flot1	0.0392376	0.999754	-0.0392595	0.999959	0.763333	7.46202e-06	0.0448942	0.955351	-0.0831535	0.839019
ENSMUSG00000033967.4	Rnf225	0.0391183	0.999754	0.287878	0.297676	-1.72188	9.27902e-08	-0.660743	0.00425713	-0.503982	0.0111968
ENSMUSG00000025969.15	Nrp2	0.0389897	0.999754	0.164675	0.982809	-1.23064	7.22557e-07	-1.22034	1.5114e-06	-1.31899	5.98993e-08
ENSMUSG00000039768.16	Dnajc11	0.0389364	0.999754	0.0650769	0.999959	0.20303	0.598965	0.33053	0.292269	0.479952	0.0365378
ENSMUSG00000079428.8	Tceal7	0.0387038	0.999754	-0.422363	0.95443	-0.610193	0.377491	-0.831186	0.246457	-1.27121	0.031311
ENSMUSG00000005417.17	Mprip	0.0386593	0.999754	0.0394639	0.999959	-0.422413	0.000319385	-0.39513	0.00162805	-0.302911	0.00978302
ENSMUSG00000042354.7	Gnl3	0.0382059	0.999754	0.3724	0.356036	0.36188	0.194519	0.83732	0.000978683	1.0727	1.93842e-09
ENSMUSG00000019782.10	Rwdd1	0.0381871	0.999754	-0.0714453	0.999959	0.398871	0.00647942	0.398894	0.0436736	0.324402	0.0479863
ENSMUSG00000005625.15	Psmd4	0.0381334	0.999754	0.243741	0.45689	0.650404	1.3702e-06	0.39966	0.0402516	0.387692	0.0148757
ENSMUSG00000028042.15	Zbtb7b	0.0379091	0.999754	0.0824805	0.999959	-0.424286	0.0422859	-0.217572	0.523223	-0.106764	0.745595
ENSMUSG00000025980.14	Hspd1	0.0378091	0.999754	0.0255396	0.999959	0.554806	1.18581e-05	0.353352	0.0430601	0.290362	0.0315527
ENSMUSG00000030007.8	Cct7	0.0377286	0.999754	0.22156	0.484651	0.240202	0.247244	0.338017	0.0738865	0.333318	0.0222414
ENSMUSG00000057614.6	Gnai1	0.0375772	0.999754	0.264259	0.719668	-0.576617	0.0336245	-0.244047	0.589111	0.011107	0.978308
ENSMUSG00000018819.10	Lsp1	0.0375101	0.999754	-0.26419	0.501212	-0.454753	0.0124517	-0.603957	0.00068477	-0.768075	3.13081e-05
ENSMUSG00000044041.4	Krt13	0.0374657	0.999754	0.226724	0.122936	-0.836603	0.0118241	0.18121	0.333407	0.30911	0.00144009
ENSMUSG00000025610.7	Map3k7cl	0.0374386	0.999754	-0.349874	0.999959	-0.0234652	0.994691	-0.583282	0.558504	-1.94021	0.00879456
ENSMUSG00000006205.13	Htra1	0.037034	0.999754	0.182101	0.880216	-0.629014	0.00318764	-0.28373	0.353739	-0.245256	0.362243
ENSMUSG00000021890.6	Eaf1	0.036986	0.999754	0.162516	0.999959	-0.0304976	0.968299	0.11816	0.867458	0.537038	0.0252979
ENSMUSG00000002010.17	Idh3g	0.0368801	0.999754	-0.0358801	0.999959	0.477579	9.84195e-07	0.215118	0.198749	0.0583417	0.767662
ENSMUSG00000038462.3	Uqcrfs1	0.0368116	0.999754	0.00070677	0.999959	0.352163	0.00232666	0.200269	0.109957	0.139839	0.24111
ENSMUSG00000031985.9	Gnpat	0.0363101	0.999754	0.188024	0.629425	0.551076	2.12112e-05	0.420624	0.0144286	0.436908	0.00105835
ENSMUSG00000029432.12	Nipsnap2	0.0362138	0.999754	-0.042872	0.999959	0.439495	2.63246e-05	0.258578	0.0616812	0.21058	0.0725646
ENSMUSG00000036564.17	Ndrg4	0.036067	0.999754	-0.468283	0.578683	-0.984147	0.0123536	-0.4582	0.411089	-0.658117	0.108719
ENSMUSG00000030559.8	Rab38	0.0357569	0.999754	0.220422	0.983466	-1.05195	0.00670266	0.123012	0.902804	0.0375829	0.963309
ENSMUSG00000026020.9	Nop58	0.0354918	0.999754	0.52356	0.0513654	0.530341	0.0258374	0.447924	0.114678	0.896898	2.23168e-06
ENSMUSG00000028496.17	Mllt3	0.0354083	0.999754	-0.30833	0.613457	0.406868	0.12969	-0.338625	0.348844	-0.946356	0.000326995
ENSMUSG00000026843.15	Fubp3	0.0351908	0.999754	0.0314384	0.999959	-0.108482	0.87383	0.324713	0.398832	0.591386	0.014908
ENSMUSG00000003200.10	Sh3gl1	0.0348718	0.999754	0.0731281	0.999959	-0.573061	0.00643033	-0.215484	0.543602	-0.242126	0.346335
ENSMUSG00000031788.14	Kifc3	0.0346548	0.999754	0.209097	0.897184	-0.699851	0.033667	-0.357734	0.343566	-0.321683	0.292968
ENSMUSG00000020706.13	Ftsj3	0.0345902	0.999754	0.206091	0.992679	0.402866	0.235834	0.683677	0.0143024	0.810959	0.000845993
ENSMUSG00000001864.13	Aif1l	0.0345695	0.999754	0.368588	0.271653	-1.1749	0.0225792	-0.595041	0.0544055	-0.19252	0.695146
ENSMUSG00000044080.9	S100a1	0.0342092	0.999754	-0.265092	0.419579	0.10486	0.611235	-0.087423	0.713854	-0.322064	0.00234283
ENSMUSG00000026043.18	Col3a1	0.0336659	0.999754	-0.599005	0.148359	-2.05707	8.47215e-19	-2.83715	2.00808e-34	-3.70268	1.7332e-52
ENSMUSG00000038375.15	Trp53inp2	0.0335779	0.999754	-0.0923212	0.904441	-0.183025	0.329393	-0.156615	0.464081	-0.352887	0.000776018
ENSMUSG00000075307.3	Klhl41	0.0335612	0.999754	0.0246603	0.999959	0.386147	0.0022016	0.0563952	0.825549	0.0926409	0.581696
ENSMUSG00000005779.12	Psmb4	0.0334926	0.999754	0.106728	0.985361	0.352243	0.011826	0.300223	0.0547424	0.344868	0.00893228
ENSMUSG00000053510.12	Nrd1	0.0329909	0.999754	-0.163112	0.631495	-0.19822	0.265718	-0.336828	0.0142613	-0.583228	2.05028e-06
ENSMUSG00000055320.17	Tead1	0.0326784	0.999754	-0.0887976	0.999959	-0.0250224	0.954568	-0.506448	0.00230139	-0.563799	0.00181794
ENSMUSG00000039286.12	Fndc3b	0.0326688	0.999754	-0.0233781	0.999959	0.0309679	0.963937	-0.268291	0.524257	-0.560234	0.0406786
ENSMUSG00000060032.6	H2afj	0.0325789	0.999754	0.0439295	0.999959	-0.623288	0.0106967	-0.113512	0.840216	0.0646783	0.863016
ENSMUSG00000085241.7	Snhg3	0.0324026	0.999754	-0.0121974	0.999959	0.61682	0.00647641	0.718773	0.00161687	1.19102	1.30658e-07
ENSMUSG00000040731.13	Eif4h	0.0322785	0.999754	0.0811453	0.999959	-0.00956755	0.981835	0.236867	0.0946419	0.336248	0.0022459
ENSMUSG00000062397.8	Zfp706	0.0320553	0.999754	0.0715894	0.999959	-0.447241	6.22288e-05	-0.00154551	0.997045	-0.0838327	0.81718
ENSMUSG00000021193.10	Pitrm1	0.0319689	0.999754	0.181547	0.992641	0.665459	0.00399271	0.658957	0.00921831	0.499967	0.0696087
ENSMUSG00000055531.12	Cpsf6	0.0319481	0.999754	0.568566	0.501093	0.211069	0.480302	0.463184	0.269981	0.446021	0.0354573
ENSMUSG00000038764.14	Ptpn3	0.031942	0.999754	0.061012	0.999959	0.537438	0.0156095	0.0935825	0.913794	-0.0908709	0.851756
ENSMUSG00000069255.13	Dusp22	0.0318168	0.999754	-0.100084	0.999959	-0.614777	4.90902e-05	-0.0911279	0.837634	-0.212704	0.273486
ENSMUSG00000055044.12	Pdlim1	0.0317898	0.999754	-0.202638	0.514203	-0.467136	0.00173604	-0.12792	0.744892	-0.371716	0.0200853
ENSMUSG00000019179.10	Mdh2	0.0316033	0.999754	0.00442541	0.999959	0.311147	0.000873629	0.132123	0.595782	-0.00526644	0.975274
ENSMUSG00000031672.8	Got2	0.03154	0.999754	0.102073	0.67873	0.348526	0.000929022	0.241437	0.00185282	0.261407	0.00259437
ENSMUSG00000059263.9	Usp47	0.0314194	0.999754	-0.0324603	0.999959	0.527649	0.00543151	0.159071	0.661064	0.103399	0.754026
ENSMUSG00000024045.6	Akap8	0.0311777	0.999754	0.0667995	0.999959	0.368066	0.0538927	0.441479	0.0202359	0.443975	0.0118822
ENSMUSG00000042410.16	Agps	0.0309937	0.999754	-0.291101	0.426736	-0.649605	0.000830407	-0.0113796	0.993244	-0.378928	0.0836462
ENSMUSG00000038521.17	C1s1	0.0308618	0.999754	-0.106912	0.999959	-0.118063	0.77952	-0.623026	0.000584404	-1.017	8.09766e-10
ENSMUSG00000095362.7	Gm14325	0.0307307	0.999754	-0.0289324	0.999959	-0.0198331	0.984026	0.0189273	0.993244	-0.885324	0.00327073
ENSMUSG00000052738.14	Suclg1	0.0304892	0.999754	-0.150954	0.780848	0.392869	0.00309802	0.135555	0.665827	0.0301529	0.927612
ENSMUSG00000051351.14	Zfp46	0.0290092	0.999754	0.0541824	0.999959	0.536817	0.0073039	0.41227	0.0912903	0.516055	0.0260476
ENSMUSG00000000563.17	Atp5f1	0.0284588	0.999754	-0.109517	0.982132	0.365752	3.58115e-05	0.179241	0.22086	0.147394	0.154367
ENSMUSG00000042688.16	Mapk6	0.0280477	0.999754	0.399701	0.0827212	0.445205	0.022369	0.727882	0.00556057	1.19359	1.66425e-11
ENSMUSG00000064289.15	Tank	0.0278961	0.999754	-0.193239	0.942166	-0.563589	0.0340235	-0.254455	0.544901	-0.211442	0.55983
ENSMUSG00000021546.18	Hnrnpk	0.0278841	0.999754	0.064374	0.999959	0.102718	0.523712	0.244078	0.207672	0.434563	3.38548e-06
ENSMUSG00000030934.9	Oat	0.027454	0.999754	0.0430908	0.999959	0.709853	1.64336e-06	0.418873	0.0763005	0.461808	0.00462253
ENSMUSG00000029135.10	Fosl2	0.0273863	0.999754	0.15447	0.809848	-0.628157	0.00948429	-0.0260756	0.976574	0.0547707	0.908801
ENSMUSG00000094686.1	Ccl21a	0.0272182	0.999754	-0.0507417	0.999959	-0.167235	0.635891	-0.379688	0.198805	-1.22471	5.13115e-08
ENSMUSG00000055866.9	Per2	0.0271084	0.999754	-0.348792	0.907178	-0.496348	0.363335	0.466219	0.362507	0.95201	0.00331517
ENSMUSG00000029447.11	Cct6a	0.026887	0.999754	0.449799	0.0651849	0.460894	0.00288869	0.428965	0.00819336	0.603017	0.000100698
ENSMUSG00000027412.12	Lpin3	0.0268851	0.999754	-0.0543565	0.999959	-1.15146	5.55109e-07	-0.381563	0.163442	-0.148292	0.647489
ENSMUSG00000020719.14	Ddx5	0.0268678	0.999754	-0.0405798	0.999959	0.0480853	0.781595	0.113773	0.443937	0.25229	0.00675666
ENSMUSG00000030399.2	Ckm	0.0267364	0.999754	-0.0670092	0.999959	0.489592	9.21273e-07	0.16475	0.36079	-0.00882013	0.975274
ENSMUSG00000030681.18	Mvp	0.0266024	0.999754	0.0721353	0.999959	0.572587	0.000393964	0.074506	0.896902	-0.0296092	0.937048
ENSMUSG00000021660.14	Btf3	0.0265802	0.999754	0.190759	0.304916	0.154087	0.320931	0.3278	0.0142843	0.459012	7.25066e-06
ENSMUSG00000037509.21	Arhgef4	0.026379	0.999754	-0.0655065	0.999959	-0.63553	0.0123192	-0.159439	0.758327	-0.134934	0.730893
ENSMUSG00000021390.6	Ogn	0.0262389	0.999754	-0.138737	0.999959	0.0150506	0.994691	-0.462269	0.367383	-1.09943	0.0024514
ENSMUSG00000030695.16	Aldoa	0.0259195	0.999754	-0.0845929	0.999959	0.404358	8.15925e-05	-0.0270602	0.94745	-0.308337	0.00287291
ENSMUSG00000001416.13	Cct3	0.0254001	0.999754	0.242951	0.293545	0.296256	0.0702588	0.465938	0.00200988	0.53601	2.6644e-05
ENSMUSG00000056900.13	Usp13	0.025001	0.999754	-0.0570704	0.999959	0.488529	0.133981	-0.185359	0.612419	-0.564974	0.00385159
ENSMUSG00000024442.6	Dele1	0.0248055	0.999754	0.0173274	0.999959	0.412567	0.0143331	0.223126	0.425248	0.131454	0.640301
ENSMUSG00000036731.7	Cysrt1	0.0246867	0.999754	0.0900758	0.999959	-1.64449	3.668e-10	-0.798617	2.44639e-07	-0.994294	3.75365e-10
ENSMUSG00000006998.16	Psmd2	0.0245193	0.999754	0.176989	0.537618	0.522391	6.78496e-05	0.251918	0.134183	0.214995	0.128754
ENSMUSG00000025190.13	Got1	0.0242819	0.999754	-0.0714559	0.999959	0.443369	0.000327188	0.372736	0.0219089	0.343877	0.0227052
ENSMUSG00000070493.3	Chchd2	0.0242522	0.999754	0.0197675	0.999959	0.374208	0.00127655	0.243826	0.0633974	0.194984	0.0461894
ENSMUSG00000020105.9	Lrig3	0.0241749	0.999754	-0.213962	0.87364	-1.18179	5.57918e-07	-0.442662	0.200964	-0.581832	0.0252733
ENSMUSG00000005846.12	Rsl1d1	0.0241209	0.999754	0.27704	0.549346	0.45182	0.0184531	0.387167	0.16698	0.596174	0.00215142
ENSMUSG00000039997.16	Ifi203	0.0241109	0.999754	-0.771885	0.236721	-0.798159	0.0961456	-1.33466	0.00767917	-2.52872	7.84151e-06
ENSMUSG00000020032.14	Nuak1	0.0233555	0.999754	0.455314	0.719668	0.767671	0.0410712	0.372299	0.621232	0.280083	0.659671
ENSMUSG00000056076.13	Eif3b	0.0229543	0.999754	0.428435	0.0111096	0.537716	8.99462e-05	0.551898	0.000471623	0.706014	1.72562e-08
ENSMUSG00000031765.8	Mt1	0.0228485	0.999754	0.265306	0.499796	0.758911	4.51731e-06	1.3785	1	1.42808	1.61439e-06
ENSMUSG00000042436.12	Mfap4	0.0228456	0.999754	-0.953429	1.76692e-07	-1.8754	2.27884e-24	-1.451	1.21609e-10	-2.41832	1.06647e-27
ENSMUSG00000020869.8	Lrrc59	0.0221641	0.999754	0.463907	0.108197	0.551044	0.00946831	0.533334	0.0235891	0.677174	0.00072117
ENSMUSG00000040813.16	Tex264	0.0220507	0.999754	-0.104239	0.999959	-0.665366	0.000427464	-0.237485	0.369609	-0.254564	0.240106
ENSMUSG00000032220.10	Myo1e	0.0219776	0.999754	0.151291	0.982132	-0.648594	0.00692291	-0.374463	0.23656	-0.253678	0.383971
ENSMUSG00000037003.16	Tns2	0.0218234	0.999754	0.104418	0.999959	0.538332	0.00282288	0.515788	0.113162	0.46121	0.0206572
ENSMUSG00000024236.18	Svil	0.0214845	0.999754	-0.144591	0.85241	0.466092	0.00353821	0.0489995	0.932354	0.0384369	0.913435
ENSMUSG00000022636.13	Alcam	0.0214391	0.999754	0.322126	0.774082	-2.02518	2.62956e-06	-0.44513	0.503992	-0.0895177	0.876739
ENSMUSG00000028896.13	Rcc1	0.0214137	0.999754	0.587853	0.217063	0.373497	0.448327	0.570349	0.146722	0.687157	0.0344131
ENSMUSG00000032294.17	Pkm	0.0210346	0.999754	0.103353	0.365463	0.227717	0.000689127	0.318808	0.000242925	0.344624	2.17464e-07
ENSMUSG00000025579.14	Gaa	0.0207696	0.999754	-0.0225421	0.999959	0.652585	0.00089966	0.114875	0.867026	-0.193681	0.498927
ENSMUSG00000058318.15	Phf21a	0.0203797	0.999754	-0.140331	0.999959	-0.449571	0.048664	-0.0241893	0.972967	-0.193321	0.509785
ENSMUSG00000029309.7	Sparcl1	0.0202983	0.999754	-0.109442	0.904441	0.0305555	0.937955	-0.241689	0.146064	-0.498047	0.000112562
ENSMUSG00000051223.14	Bzw1	0.0201189	0.999754	0.187951	0.674316	0.245884	0.216179	0.395783	0.0162207	0.605741	4.53304e-06
ENSMUSG00000034290.9	Nek9	0.0199965	0.999754	0.114134	0.999959	0.490255	0.0290869	0.267912	0.461689	0.349298	0.168918
ENSMUSG00000036880.10	Acaa2	0.0199057	0.999754	-0.11327	0.926823	0.375956	0.0039835	0.260449	0.232459	-0.04024	0.900261
ENSMUSG00000072949.6	Acot1	0.0197373	0.999754	-0.200245	0.999959	1.45939	8.18492e-06	1.75944	1	1.64771	1
ENSMUSG00000026489.13	Coq8a	0.0197173	0.999754	0.062159	0.999959	0.835902	7.81748e-21	0.432052	0.0364643	0.32922	0.10382
ENSMUSG00000021340.13	Gpld1	0.0196769	0.999754	-0.150389	0.999959	-0.872383	0.00384517	0.236913	0.621699	0.211034	0.612171
ENSMUSG00000090515.2	Krtap27-1	0.0193501	0.999754	-0.168073	0.999959	-4.64161	9.39738e-06	-2.30235	0.00451135	-4.71254	8.82694e-06
ENSMUSG00000041378.2	Cldn5	0.0193225	0.999754	0.254751	0.994591	0.981857	0.00204349	1.14972	1	0.753144	0.223108
ENSMUSG00000024381.16	Bin1	0.0191231	0.999754	-0.0933449	0.993116	0.289831	0.0254962	-0.0397407	0.921091	-0.266847	0.0613364
ENSMUSG00000035765.10	Dym	0.0189862	0.999754	-0.0795269	0.999959	0.607063	0.00384146	0.201243	0.684024	0.112628	0.78765
ENSMUSG00000028150.14	Rorc	0.0187079	0.999754	0.0747564	0.999959	1.38049	1.93653e-11	0.823344	0.011903	1.04471	9.13447e-05
ENSMUSG00000027828.12	Ssr3	0.0186561	0.999754	0.0205074	0.999959	0.115754	0.681268	0.232699	0.278111	0.477831	0.000429698
ENSMUSG00000038388.14	Mpp6	0.0184109	0.999754	-0.00995176	0.999959	0.58549	0.00217614	0.196176	0.593589	0.0997832	0.8003
ENSMUSG00000033159.14	Cnppd1	0.018093	0.999754	0.355132	0.295475	0.0612441	0.924599	0.187769	0.656335	0.492423	0.0202396
ENSMUSG00000026222.16	Sp100	0.0178685	0.999754	-0.701354	0.091922	0.191293	0.733062	-0.697364	0.0681149	-1.24565	0.000171629
ENSMUSG00000002660.8	Clpp	0.017739	0.999754	0.138216	0.999959	0.532724	0.0405229	0.540695	0.0691805	0.43252	0.139571
ENSMUSG00000054889.10	Dsp	0.01771	0.999754	0.294251	8.14217e-05	-0.124849	0.597005	0.258617	0.0477241	0.480822	6.66296e-12
ENSMUSG00000049553.11	Polr1a	0.0176096	0.999754	0.161523	0.999959	0.571602	0.054112	0.511493	0.141796	0.6171	0.0320688
ENSMUSG00000021843.17	Ktn1	0.017094	0.999754	-0.0186646	0.999959	0.491567	0.00480848	0.1401	0.672395	0.114077	0.701831
ENSMUSG00000030727.12	Rabep2	0.0170221	0.999754	-0.103319	0.999959	-0.66397	0.0490087	-0.333611	0.56322	-0.526371	0.135379
ENSMUSG00000028134.11	Ptbp2	0.0168924	0.999754	-0.050589	0.999959	0.294726	0.31051	0.472698	0.126621	0.564416	0.0130414
ENSMUSG00000001420.13	Tmem79	0.0166326	0.999754	0.106554	0.999959	-0.592031	0.0165964	-0.0816288	0.898648	-0.0768162	0.848349
ENSMUSG00000001300.16	Efnb2	0.0163782	0.999754	0.0949168	0.999959	-0.557072	0.0744818	-0.565559	0.102178	-0.816958	0.00452457
ENSMUSG00000041797.7	Abca9	0.0158261	0.999754	0.171794	0.999959	-0.375362	0.59007	-0.67494	0.252496	-1.03118	0.0336552
ENSMUSG00000024121.13	Atp6v0c	0.0153533	0.999754	0.179395	0.201472	-0.043634	0.878191	0.304074	0.00115951	0.369763	7.65711e-05
ENSMUSG00000037621.8	Atoh8	0.0150016	0.999754	-0.0993412	0.999959	1.22113	0.0444161	1.55692	0.12458	1.16094	0.128839
ENSMUSG00000001576.15	Ergic1	0.0148792	0.999754	0.0733481	0.999959	0.180151	0.634121	0.31448	0.286798	0.471196	0.0297523
ENSMUSG00000026586.16	Prrx1	0.0148685	0.999754	-0.114772	0.999959	0.0476535	0.935678	-0.326252	0.240898	-0.588898	0.00694992
ENSMUSG00000001056.3	Nhp2	0.0147445	0.999754	0.269127	0.595422	0.208588	0.596229	0.443841	0.061707	0.547691	0.0101006
ENSMUSG00000024740.10	Ddb1	0.0142304	0.999754	0.133457	0.72125	0.187898	0.185653	0.239344	0.0773613	0.379962	0.000704592
ENSMUSG00000037129.7	Tmprss13	0.0141117	0.999754	-0.111701	0.999959	-1.18641	9.74159e-08	-0.503745	0.0363252	-0.59862	0.00558927
ENSMUSG00000061518.11	Cox5b	0.0137998	0.999754	-0.0672411	0.999959	0.475007	0.00319496	0.177432	0.28264	0.242614	0.223909
ENSMUSG00000022564.7	Grina	0.0136608	0.999754	-0.0441705	0.999959	0.424962	0.000993707	0.28266	0.173569	0.237456	0.154063
ENSMUSG00000063275.15	Hacd1	0.0136268	0.999754	-0.455908	0.659677	-0.212962	0.767602	-0.804959	0.0847937	-1.19036	0.00270186
ENSMUSG00000017009.3	Sdc4	0.0131628	0.999754	0.092686	0.999959	-0.536712	0.00025876	-0.31825	0.11934	-0.184644	0.369592
ENSMUSG00000038393.14	Txnip	0.0129125	0.999754	0.123053	0.999959	1.14704	7.45848e-07	1.1043	0.0533118	0.952008	0.025597
ENSMUSG00000102869.2	2900097C17Rik	0.0127547	0.999754	0.00718517	0.999959	0.32524	0.0115393	0.00142905	0.995657	-0.0936302	0.613555
ENSMUSG00000026574.5	Dpt	0.0127489	0.999754	-0.343839	0.122936	-0.962991	2.12827e-14	-1.24852	4.12403e-17	-1.61306	3.90076e-25
ENSMUSG00000021226.7	Acot2	0.0127401	0.999754	-0.322248	0.945324	1.39778	1.6522e-06	1.3404	0.121954	1.28789	0.0444161
ENSMUSG00000091896.8	Ube2d2a	0.0127218	0.999754	0.0984113	0.999959	0.266539	0.469433	0.241775	0.508172	0.517067	0.00290082
ENSMUSG00000028270.12	Gbp2	0.0126424	0.999754	-0.634446	0.760421	-0.632345	0.460767	-1.252	0.0924595	-2.0463	0.00241769
ENSMUSG00000021520.4	Uqcrb	0.0126103	0.999754	-0.27086	0.678882	0.374815	0.00970026	0.185116	0.206731	0.162691	0.401288
ENSMUSG00000025393.12	Atp5b	0.0120087	0.999754	0.0234302	0.999959	0.535234	2.6264e-21	0.3218	0.0187442	0.321898	0.0310673
ENSMUSG00000072082.7	Ccnf	0.011639	0.999754	0.531842	0.979333	1.12125	0.0748401	1.52006	0.00757372	1.46345	0.00700212
ENSMUSG00000055095.3	Spink6	0.0116358	0.999754	-1.39644	0.0971039	-4.10401	0.000207036	-5.10831	4.4173e-06	-5.14041	2.21788e-06
ENSMUSG00000040666.19	Sh3bgr	0.0116283	0.999754	-0.631105	0.24894	-0.154042	0.669042	-0.400264	0.166711	-0.882321	0.000119469
ENSMUSG00000029528.18	Pxn	0.0113051	0.999754	0.0538708	0.999959	0.499193	0.000563468	0.302486	0.182066	0.127846	0.621795
ENSMUSG00000059230.2	Defb4	0.0106114	0.999754	0.0758287	0.999959	-1.46763	2.58616e-08	-0.404959	0.0526948	-0.555956	0.000105709
ENSMUSG00000020722.5	Cacng1	0.0105826	0.999754	-0.163343	0.999959	0.784841	0.000309626	0.010266	0.993244	-0.172487	0.682397
ENSMUSG00000056078.6	Lipm	0.0105234	0.999754	-0.0618411	0.999959	-1.17756	1.34487e-06	-0.224338	0.556711	-0.136323	0.701898
ENSMUSG00000028932.7	Psmc2	0.010467	0.999754	0.0763371	0.999959	0.407147	0.0246092	0.185975	0.571269	0.0930236	0.774718
ENSMUSG00000028868.13	Wasf2	0.0104578	0.999754	0.148062	0.865922	-0.034718	0.947754	0.086987	0.831153	0.331719	0.037188
ENSMUSG00000004885.5	Crabp2	0.0102215	0.999754	-0.234316	0.780848	0.737133	0.000103857	0.358598	0.375237	0.418159	0.0909284
ENSMUSG00000032826.17	Ank2	0.00990015	0.999754	-0.126614	0.992524	0.00982633	0.987348	-0.254503	0.110815	-0.424822	0.00494679
ENSMUSG00000018796.13	Acsl1	0.00987026	0.999754	-0.271771	0.246309	0.457443	0.00041873	0.369132	0.313102	0.31013	0.331417
ENSMUSG00000025504.14	Eps8l2	0.00973857	0.999754	0.0473516	0.999959	-0.848424	6.19979e-06	-0.172046	0.380021	0.0115578	0.97089
ENSMUSG00000037608.16	Bclaf1	0.00962122	0.999754	0.0934735	0.999959	0.216546	0.332916	0.262356	0.337825	0.379055	0.0297523
ENSMUSG00000033542.13	Arhgef5	0.0096039	0.999754	0.0249421	0.999959	-0.499234	0.0268661	-0.149586	0.741503	0.0363221	0.927612
ENSMUSG00000035199.6	Arl6ip5	0.00934793	0.999754	-0.079777	0.999959	0.0470598	0.919429	-0.265336	0.203011	-0.385235	0.0304414
ENSMUSG00000024312.10	Wdr46	0.00910086	0.999754	0.448825	0.559461	0.522971	0.185877	0.598115	0.13562	0.94004	0.00237332
ENSMUSG00000087141.1	Plcxd2	0.00908322	0.999754	0.282078	0.965439	-2.17235	0.00011891	-1.2622	0.0184952	-1.00864	0.0367434
ENSMUSG00000006435.16	Neurl1a	0.00906454	0.999754	0.0895477	0.999959	0.478177	0.0337047	0.0392813	0.969836	-0.222762	0.520345
ENSMUSG00000022724.15	Riox2	0.008949	0.999754	-0.112973	0.999959	-0.253514	0.595926	-0.578206	0.0991443	-0.691934	0.0267035
ENSMUSG00000027254.13	Map1a	0.00887664	0.999754	-0.29926	0.822815	-0.455405	0.229597	-0.685574	0.0641009	-1.25878	0.000111776
ENSMUSG00000053675.8	Tgm5	0.00881757	0.999754	0.180617	0.981643	-1.11659	0.000118531	-0.309154	0.516692	-0.351349	0.309403
ENSMUSG00000027170.12	Eif3m	0.00879772	0.999754	0.0698337	0.999959	0.228821	0.284544	0.25289	0.234229	0.390618	0.0121334
ENSMUSG00000016494.9	Cd34	0.00858785	0.999754	-0.245983	0.158027	-0.809379	6.71844e-11	-1.06589	2.57312e-17	-1.61766	5.49364e-28
ENSMUSG00000041577.5	Prelp	0.00850839	0.999754	-0.193947	0.916685	0.145081	0.817415	-0.713417	0.00387548	-1.34294	1.88826e-08
ENSMUSG00000026950.17	Neb	0.00794089	0.999754	-0.220064	0.275259	0.543315	0.00014152	0.116918	0.589852	0.034854	0.913321
ENSMUSG00000027602.9	Map1lc3a	0.00773359	0.999754	0.109623	0.950184	0.610303	1.47229e-09	0.490603	0.00389618	0.61446	5.56582e-09
ENSMUSG00000031948.14	Kars	0.00753919	0.999754	0.154189	0.877396	0.448754	0.00401999	0.517819	0.000841043	0.545509	0.000161223
ENSMUSG00000041645.14	Ddx24	0.00720533	0.999754	0.139919	0.999959	0.481355	0.0158379	0.403862	0.119021	0.530639	0.00855845
ENSMUSG00000022354.4	Ndufb9	0.00704323	0.999754	-0.0436736	0.999959	0.301312	0.0276437	0.148583	0.299976	0.0206262	0.928941
ENSMUSG00000051232.13	Tmem199	0.00672012	0.999754	0.377671	0.820054	0.130796	0.900924	0.448213	0.429371	0.756157	0.0403351
ENSMUSG00000020892.10	Aloxe3	0.00654042	0.999754	-0.0572588	0.999959	-1.06914	8.34832e-08	-0.663727	3.2338e-05	-0.621553	6.41893e-05
ENSMUSG00000039738.16	Slx4	0.00632535	0.999754	0.192087	0.999959	0.38989	0.450577	0.675782	0.100924	0.969237	0.00149575
ENSMUSG00000049047.11	Armcx3	0.00631403	0.999754	-0.185133	0.985593	0.0247187	0.969886	-0.357231	0.342157	-0.708752	0.0105259
ENSMUSG00000027165.16	B230118H07Rik	0.00621648	0.999754	-0.14489	0.999959	0.621024	0.0415283	0.462921	0.424343	0.278769	0.570781
ENSMUSG00000060201.5	Spink7	0.00619709	0.999754	-1.06812	0.0497785	-4.03924	2.89408e-07	-1.19145	0.017776	-1.97086	3.04388e-05
ENSMUSG00000031972.5	Acta1	0.00613388	0.999754	-0.181848	0.859621	0.351647	0.0818389	-0.300263	0.190156	-0.450262	0.0081343
ENSMUSG00000002504.15	Slc9a3r2	0.00611215	0.999754	-0.134035	0.999959	-0.0113643	0.994691	-0.236629	0.781133	-0.76164	0.0188543
ENSMUSG00000026019.15	Wdr12	0.00594551	0.999754	0.263521	0.996346	0.57908	0.193032	0.475217	0.400412	0.784783	0.0303403
ENSMUSG00000000384.15	Tbrg4	0.005889	0.999754	0.186116	0.880264	0.410953	0.0458182	0.414057	0.0978792	0.55739	0.00274571
ENSMUSG00000030556.13	Lrrc28	0.00586084	0.999754	0.0684182	0.999959	-0.621143	0.00820435	-0.32487	0.233549	-0.0169974	0.975274
ENSMUSG00000097487.7	Ptges3l	0.00573036	0.999754	-0.377017	0.749846	-0.720233	0.0544842	-1.02079	0.0108613	-1.44127	0.00013639
ENSMUSG00000089804.2	Gm16136	0.00572149	0.999754	-0.0346949	0.999959	-0.60653	0.0484073	0.13331	0.861882	0.136002	0.756784
ENSMUSG00000043415.5	Otud1	0.00561133	0.999754	0.0404449	0.999959	-0.86345	0.0172663	-0.391854	0.475006	-0.517967	0.195964
ENSMUSG00000020850.14	Prpf8	0.00516939	0.999754	0.150921	0.889231	0.263643	0.177819	0.33724	0.0805648	0.384583	0.0184579
ENSMUSG00000022215.6	Fitm1	0.00515985	0.999754	-0.0586911	0.999959	0.0926452	0.832154	-0.23395	0.21602	-0.334417	0.0354761
ENSMUSG00000023089.12	Ndufa5	0.00514135	0.999754	-0.388877	0.718462	0.477057	0.0427704	0.35106	0.0235538	0.0392685	0.935692
ENSMUSG00000026335.16	Pam	0.00492787	0.999754	0.0878159	0.999959	-0.375812	0.00439546	-0.345111	0.0182785	-0.560455	8.62742e-06
ENSMUSG00000022841.15	Ap2m1	0.00483522	0.999754	0.199758	0.273653	0.235849	0.0577585	0.323738	0.0216711	0.391144	0.000203577
ENSMUSG00000000753.15	Serpinf1	0.004828	0.999754	-0.478903	0.0064056	-1.01609	1.36161e-09	-0.943864	0.000112542	-1.62998	6.30168e-24
ENSMUSG00000022150.16	Dab2	0.00453222	0.999754	-0.160701	0.999959	-0.284323	0.420813	-0.607981	0.0465489	-0.597417	0.0198696
ENSMUSG00000058392.13	Rrp1b	0.00441683	0.999754	0.133411	0.999959	0.220261	0.74183	0.403159	0.424371	0.829346	0.00700913
ENSMUSG00000040663.9	Clcf1	0.00430368	0.999754	0.28564	0.999959	1.09687	0.0317386	-0.0209796	0.993244	0.83445	0.162235
ENSMUSG00000020823.16	Sec14l1	0.00389545	0.999754	0.159071	0.865922	-0.505308	0.00543151	-0.280486	0.375638	-0.262471	0.234065
ENSMUSG00000032596.14	Uba7	0.00375016	0.999754	-0.561058	0.622527	-0.365869	0.61364	-1.37171	0.0108357	-1.30669	0.0090886
ENSMUSG00000000346.9	Dazap2	0.00341015	0.999754	0.0381985	0.999959	0.202397	0.246868	0.265361	0.110975	0.382779	0.00322967
ENSMUSG00000025651.14	Uqcrc1	0.00334862	0.999754	0.0673687	0.941501	0.370253	4.03932e-05	0.26796	0.0065756	0.267774	0.00170422
ENSMUSG00000029020.13	Mfn2	0.00307332	0.999754	0.000389216	0.999959	0.56273	9.64262e-08	0.332639	0.0643133	0.393002	0.0116231
ENSMUSG00000015711.8	Prune1	0.00294611	0.999754	-0.0943986	0.999959	0.758493	0.00560325	0.117408	0.897606	-0.0821973	0.899913
ENSMUSG00000024413.14	Npc1	0.00290075	0.999754	-0.00693536	0.999959	0.474213	0.0380561	0.172947	0.832055	0.301571	0.312954
ENSMUSG00000034681.17	Rnps1	0.00272922	0.999754	0.120051	0.921297	0.16467	0.442595	0.237163	0.225388	0.439379	0.00125361
ENSMUSG00000004056.15	Akt2	0.00247792	0.999754	0.0634135	0.999959	0.309027	0.0107492	0.208365	0.44143	0.116489	0.520597
ENSMUSG00000005683.8	Cs	0.00247257	0.999754	-0.0689308	0.981662	0.283249	0.00400609	0.15609	0.227167	0.146712	0.269892
ENSMUSG00000021759.14	Plpp1	0.00186704	0.999754	-0.375502	0.156717	-0.0876535	0.852887	-0.402554	0.0675465	-0.509273	0.00772579
ENSMUSG00000029430.13	Ran	0.00161445	0.999754	0.431704	0.134497	0.206645	0.610207	0.568172	0.0787458	0.571331	0.0239823
ENSMUSG00000032009.8	Sesn3	0.000791872	0.999754	-0.279971	0.803984	-0.981923	0.000452874	-0.538281	0.14404	-0.794508	0.00585745
ENSMUSG00000031791.8	Tmem38a	0.00077374	0.999754	-0.0555706	0.999959	0.282394	0.0340595	0.138401	0.393367	-0.0162248	0.940237
ENSMUSG00000002324.8	Rec8	0.000721089	0.999754	0.116695	0.999959	-1.80695	0.0268771	-0.925038	0.334407	-1.58809	0.0442844
ENSMUSG00000025510.14	Cd151	0.000705399	0.999754	-0.172861	0.768837	-0.00676888	0.994691	-0.314642	0.115874	-0.601029	0.000153021
ENSMUSG00000027680.15	Fxr1	0.00070081	0.999754	-0.102687	0.993732	0.495325	0.000692522	0.144321	0.591681	0.179729	0.341632
ENSMUSG00000026407.17	Cacna1s	0.000523986	0.999754	0.00304916	0.999959	0.624466	1.16621e-07	0.232941	0.212765	0.159688	0.468731
ENSMUSG00000074486.2	Bglap2	0.000522933	0.999754	-0.275717	0.992297	-6.46422	1.38232e-11	-3.18464	4.60404e-08	-1.28422	0.0487185
ENSMUSG00000039518.7	Cdsn	0.000515109	0.999754	0.308904	0.0286371	-0.927963	0.000953183	-0.379968	0.0331149	-0.249628	0.0768358
ENSMUSG00000025791.18	Pgm1	0.000446722	0.999754	0.0278668	0.999959	0.58773	3.77565e-05	0.352866	0.0796982	0.206416	0.351837
ENSMUSG00000032314.14	Etfa	0.000311483	0.999754	-0.154373	0.897711	0.608938	1.34886e-06	0.268079	0.195924	0.221979	0.247294
ENSMUSG00000000392.17	Fap	9.61642e-06	0.999972	-0.330449	0.888177	-0.482855	0.349161	-0.802605	0.085386	-1.1096	0.00860943
ENSMUSG00000006403.13	Adamts4	0	1	0.390602	1	3.34188	0.0266503	2.94542	1	2.41461	1
ENSMUSG00000085183.1	Wincr1	0	1	2.45937	1	5.4689	2.12363e-07	4.14403	0.00540867	4.46043	0.000537223
ENSMUSG00000041571.9	Selenow	-0.000291853	0.999754	-0.0396754	0.999959	0.288345	0.00104181	0.0657177	0.82242	-0.0633306	0.705969
ENSMUSG00000061024.8	Rrs1	-0.000321092	0.99977	0.493807	0.477104	0.630788	0.0895698	0.563438	0.21982	0.780495	0.019214
ENSMUSG00000031862.10	Atp13a1	-0.000519906	0.999754	0.199233	0.999959	0.0735278	0.939056	0.476961	0.182356	0.667914	0.0155058
ENSMUSG00000012350.15	Ehf	-0.00065563	0.999754	0.0776338	0.999959	-0.584119	0.0073039	-0.549064	0.0113401	-0.635003	0.000751353
ENSMUSG00000048612.16	Myof	-0.000670176	0.999754	0.198923	0.889893	0.369839	0.118956	0.51977	0.0511204	0.708646	0.000184685
ENSMUSG00000029074.14	Ttll10	-0.000708695	0.999754	-0.41199	0.999959	-2.61967	0.0181719	-1.34217	0.202875	-1.52331	0.105397
ENSMUSG00000032495.8	Lrrc2	-0.000784804	0.999754	-0.357485	0.877396	1.54219	5.35089e-05	0.0697744	0.972967	-0.236663	0.748551
ENSMUSG00000072720.9	Myo18b	-0.00121021	0.999754	-0.262346	0.669112	0.784856	0.000571432	0.235583	0.536764	0.155106	0.649003
ENSMUSG00000033624.10	Pdpr	-0.00124482	0.999754	0.0273966	0.999959	0.535816	0.00351046	0.308727	0.267961	0.298382	0.216477
ENSMUSG00000046523.5	Kctd4	-0.00125736	0.999754	0.0754394	0.999959	-2.38337	0.00026518	-1.09973	0.0724876	-0.777075	0.18761
ENSMUSG00000078923.10	Ube2v1	-0.00128714	0.999754	0.0361701	0.999959	0.0139369	0.967291	0.199333	0.1451	0.329572	0.0039986
ENSMUSG00000019102.10	Aldh3a1	-0.00154028	0.999754	-1.07622	1.82685e-07	-3.1239	2.59296e-09	-1.40088	0.000162412	-1.58823	1.97202e-12
ENSMUSG00000000248.16	Clec2g	-0.0015986	0.999754	-0.255766	0.999959	-2.08653	0.00028106	-0.924883	0.176137	-0.842663	0.219055
ENSMUSG00000061527.7	Krt5	-0.00172622	0.999754	0.611115	2.70747e-09	0.411725	0.0043767	0.765144	1.34363e-06	0.809536	1.33416e-10
ENSMUSG00000029415.4	Sdad1	-0.00219079	0.999754	0.23002	0.992641	0.228959	0.723949	0.371834	0.47948	0.637343	0.0487018
ENSMUSG00000006457.4	Actn3	-0.0022418	0.999754	0.552386	0.945294	1.97003	3.74661e-05	0.858138	0.0587532	0.45049	0.474785
ENSMUSG00000000001.4	Gnai3	-0.00232092	0.999754	-0.000845457	0.999959	-0.422226	0.0150983	-0.0125077	0.988167	0.153904	0.474913
ENSMUSG00000020402.11	Vdac1	-0.00331662	0.999754	0.0286201	0.999959	0.700827	3.77118e-11	0.48189	9.55984e-05	0.505105	3.81779e-07
ENSMUSG00000039041.15	Adrm1	-0.00333495	0.999754	0.191616	0.559197	0.304869	0.0388416	0.190007	0.356227	0.329868	0.021
ENSMUSG00000070719.4	Pla2g4d	-0.00338979	0.999754	0.136404	0.999959	-0.0435903	0.965004	0.422307	0.45614	0.882728	0.00613403
ENSMUSG00000042045.6	Sln	-0.00365407	0.999754	-0.0481452	0.999959	0.438755	0.00439704	0.552354	0.000251486	0.65361	0.000574634
ENSMUSG00000002265.16	Peg3	-0.0037765	0.999754	-0.224588	0.919424	0.882559	2.6919e-05	0.432145	0.475258	0.560974	0.264015
ENSMUSG00000066441.14	Rdh11	-0.00378952	0.999754	0.557917	0.797841	0.762037	0.229483	0.725268	0.323003	1.16082	0.0184896
ENSMUSG00000021458.17	2010111I01Rik	-0.00425593	0.999754	0.0550389	0.999959	-0.676593	1.88888e-08	-0.513445	0.0365624	-0.466989	0.000374282
ENSMUSG00000026042.16	Col5a2	-0.0043901	0.999754	-0.330582	0.620421	-0.837448	0.00243281	-1.79259	6.3458e-11	-2.15861	5.86199e-14
ENSMUSG00000062070.12	Pgk1	-0.00446512	0.999754	-0.0310873	0.999959	0.215391	0.11288	0.279902	0.00641688	0.246398	0.0130669
ENSMUSG00000037434.7	Slc30a1	-0.00449798	0.999754	0.118709	0.999959	-0.738736	0.0210332	-0.139897	0.858694	-0.122539	0.812366
ENSMUSG00000030730.12	Atp2a1	-0.0045232	0.999754	0.0226592	0.999959	0.339642	0.0202175	0.292192	0.000598943	0.484881	7.82547e-10
ENSMUSG00000061353.11	Cxcl12	-0.00508566	0.999754	-0.128168	0.945324	-0.234738	0.316543	-0.345032	0.187404	-0.588739	0.00072977
ENSMUSG00000020392.8	Cdkn2aipnl	-0.00515984	0.999754	0.210199	0.999959	0.525855	0.222456	0.606732	0.172152	0.841427	0.0121916
ENSMUSG00000024098.6	Twsg1	-0.00546569	0.999754	-0.109404	0.999959	-0.433313	0.0265722	-0.248763	0.374709	-0.447628	0.0243615
ENSMUSG00000078784.8	1810022K09Rik	-0.00551663	0.999754	0.0743754	0.999959	0.17633	0.50198	0.471101	0.000205472	0.509894	0.000565938
ENSMUSG00000066705.7	Fxyd6	-0.00583927	0.999754	-0.02368	0.999959	0.210218	0.0492289	-0.0936826	0.649699	-0.181555	0.275176
ENSMUSG00000042124.5	Lce1f	-0.00596826	0.999754	0.506902	0.0397111	-2.04554	1.8421e-05	-0.636456	0.0707757	-0.379336	0.234916
ENSMUSG00000024387.13	Csnk2b	-0.00620951	0.999754	-0.0924151	0.939889	-0.412362	0.000208672	0.0396287	0.913451	-0.174782	0.21902
ENSMUSG00000034908.16	Sidt2	-0.00686812	0.999754	-0.0180161	0.999959	-0.392895	0.00622824	-0.0973196	0.776112	-0.0223197	0.946384
ENSMUSG00000057421.12	Las1l	-0.00686963	0.999754	0.13285	0.999959	0.767814	0.00151532	0.552416	0.160829	0.696873	0.00768267
ENSMUSG00000055447.19	Cd47	-0.00705377	0.999754	-0.0813195	0.999959	-0.341047	0.12969	-0.361197	0.124906	-0.459291	0.0245868
ENSMUSG00000027406.12	Idh3b	-0.00722317	0.999754	-0.113534	0.991766	0.384418	0.00011396	0.162353	0.282388	0.0626224	0.734331
ENSMUSG00000020458.16	Rtn4	-0.00729363	0.999754	-0.189098	0.129062	-0.157604	0.397346	-0.148161	0.376241	-0.290986	0.00313519
ENSMUSG00000059325.14	Hopx	-0.00739895	0.999754	-0.325432	0.344492	-1.32411	1.65369e-18	-0.354849	0.0389494	-0.700861	5.80517e-05
ENSMUSG00000026638.15	Irf6	-0.00776574	0.999754	-0.311682	0.349711	-0.853636	1.57725e-05	-0.571955	0.0991208	-0.745886	0.00110839
ENSMUSG00000027907.4	S100a11	-0.00786556	0.999754	-0.0536046	0.999959	0.146472	0.586871	0.52637	1.37297e-06	0.485606	2.55819e-07
ENSMUSG00000025781.14	Atp5c1	-0.00829389	0.999754	-0.189877	0.868025	0.348975	0.00103772	0.233813	0.0274049	0.110231	0.450157
ENSMUSG00000026203.16	Dnajb2	-0.0085657	0.999754	0.0310755	0.999959	-0.14541	0.690567	-0.543958	0.0123063	-0.738471	0.000180327
ENSMUSG00000079434.8	Neu2	-0.00858653	0.999754	-0.522388	0.889893	-1.79332	0.0163741	-1.69474	0.0338084	-2.86413	0.00188137
ENSMUSG00000032238.17	Rora	-0.00858946	0.999754	-0.10059	0.999959	-0.647313	0.000532659	-0.190681	0.575746	-0.205356	0.418362
ENSMUSG00000057541.14	Pus7	-0.00860557	0.999754	0.237631	0.997968	0.035584	0.969886	0.496944	0.279832	0.80162	0.0110507
ENSMUSG00000032285.15	Dnaja4	-0.00895831	0.999754	-0.246169	0.518169	-0.356461	0.0762032	-0.347449	0.129337	-0.664937	0.000275584
ENSMUSG00000037622.14	Wdtc1	-0.0093151	0.999754	0.14075	0.977144	0.44782	0.0135519	0.45578	0.0601818	0.592971	0.00184487
ENSMUSG00000021798.14	Ldb3	-0.00931813	0.999754	-0.287158	0.454255	0.265618	0.0444966	0.293306	0.177698	0.0378021	0.923561
ENSMUSG00000055632.18	Hmcn2	-0.00982033	0.999754	-0.215831	0.999959	0.324944	0.489617	-0.374797	0.499631	-0.811101	0.026386
ENSMUSG00000030401.16	Rtn2	-0.0103448	0.999754	0.0222122	0.999959	0.509405	1.92893e-08	0.136662	0.355741	0.100386	0.497748
ENSMUSG00000039270.9	Megf9	-0.010527	0.999754	-0.0345765	0.999959	-0.897404	0.000477959	-0.329233	0.365909	-0.245312	0.48968
ENSMUSG00000039323.18	Igfbp2	-0.0107961	0.999754	0.788878	4.32525e-06	-0.72201	0.0101059	0.370685	0.234229	0.149739	0.659235
ENSMUSG00000020456.17	Ogdh	-0.0112145	0.999754	-0.0706254	0.982809	0.389973	3.08347e-05	0.269779	0.040148	0.172375	0.168877
ENSMUSG00000024026.13	Glo1	-0.0117778	0.999754	0.0684923	0.999959	0.182647	0.379218	0.346235	0.0263531	0.310123	0.0447151
ENSMUSG00000116336.1	Gm49425	-0.0119331	0.999754	-0.219664	0.934014	-3.90915	0.00429732	-3.23812	0.000168053	-4.2403	1.00569e-58
ENSMUSG00000021127.7	Zfp36l1	-0.0122304	0.999754	-0.202404	0.525115	-0.299291	0.0463081	-0.143273	0.573356	-0.185401	0.375094
ENSMUSG00000026430.16	Rassf5	-0.0135169	0.999754	-0.0444102	0.999959	-1.29947	8.64707e-07	-0.444985	0.158744	-0.24262	0.542293
ENSMUSG00000020674.17	Pxdn	-0.0136752	0.999754	-0.250088	0.890547	-0.360626	0.331511	-0.972101	0.00183744	-1.27408	1.8551e-05
ENSMUSG00000006057.15	Atp5g1	-0.0139853	0.999754	-0.130189	0.777221	0.273287	0.00220598	0.129024	0.626574	0.0123365	0.958892
ENSMUSG00000032437.10	Stt3b	-0.0141328	0.999754	0.169985	0.918094	0.192144	0.544243	0.291369	0.280841	0.416649	0.0354761
ENSMUSG00000060063.9	Alox5ap	-0.0142113	0.999754	-0.602229	0.518043	-0.924613	0.0628131	-1.33496	0.006831	-1.41552	0.00286242
ENSMUSG00000036281.13	Snapc4	-0.0144092	0.999754	0.289193	0.85837	0.194497	0.744199	0.384239	0.361651	0.603442	0.0343002
ENSMUSG00000025790.14	Slco3a1	-0.0147951	0.999754	-0.131943	0.999959	-0.126181	0.902629	-0.395676	0.565621	-1.05451	0.0173322
ENSMUSG00000030249.15	Abcc9	-0.0152209	0.999754	-0.133264	0.999959	0.427886	0.0197797	0.0627719	0.920724	-0.0688839	0.864029
ENSMUSG00000025428.15	Atp5a1	-0.0152875	0.999754	-0.00827355	0.999959	0.351372	0.000503109	0.258189	0.000124546	0.261855	9.31997e-05
ENSMUSG00000020190.13	Mknk2	-0.0154789	0.999754	-0.176677	0.500616	0.647018	0.00101733	0.246236	0.602589	0.178469	0.522646
ENSMUSG00000028756.12	Pink1	-0.0154826	0.999754	0.000943313	0.999959	0.673621	6.54159e-15	0.327328	0.0997187	0.193389	0.171585
ENSMUSG00000061613.13	U2af1	-0.0155683	0.999754	0.0903908	0.999959	0.129428	0.71767	0.409354	0.0826467	0.431439	0.029212
ENSMUSG00000042254.14	Cilp	-0.0158542	0.999754	-0.457285	0.0350315	-1.09052	4.29882e-07	-1.47779	4.71082e-24	-2.02147	1.44662e-41
ENSMUSG00000045983.16	Eif4g1	-0.0159059	0.999754	0.0156586	0.999959	0.227078	0.0233245	0.245395	0.0204685	0.254791	0.00225427
ENSMUSG00000033307.7	Mif	-0.0161612	0.999754	0.196301	0.250899	0.0242613	0.952266	0.455703	9.43299e-07	0.391895	9.72308e-05
ENSMUSG00000039646.5	Vasn	-0.0162254	0.999754	0.252039	0.822815	-0.682793	0.0371966	-0.506508	0.146908	-0.512259	0.100607
ENSMUSG00000062619.6	2310039H08Rik	-0.0162403	0.999754	0.12557	0.999959	0.400042	0.292597	0.643738	0.0492337	0.927681	0.000273041
ENSMUSG00000078636.4	Gm7336	-0.0163756	0.999754	0.00096376	0.999959	0.356052	0.00432263	0.276096	0.112749	0.218654	0.179487
ENSMUSG00000042625.16	Safb2	-0.0168018	0.999754	0.0696375	0.999959	0.20053	0.406777	0.230722	0.376955	0.397992	0.0380116
ENSMUSG00000030978.10	Rrm1	-0.0168889	0.999754	0.268302	0.974071	0.838917	0.00610688	1.16043	9.22111e-06	1.30863	2.98571e-07
ENSMUSG00000032643.12	Fhl3	-0.0170424	0.999754	0.114572	0.906965	0.285858	0.0452087	-0.114156	0.677593	0.0574706	0.808382
ENSMUSG00000069515.6	Lyz1	-0.0176165	0.999754	-0.45209	0.770638	-1.46372	0.002656	-1.17834	0.0222181	-1.21194	0.0125306
ENSMUSG00000054325.5	Lce3a	-0.0178073	0.999754	0.385454	0.129146	-1.06787	0.00524718	-1.11698	7.1181e-06	-0.996121	3.14572e-14
ENSMUSG00000021466.12	Ptch1	-0.0178782	0.999754	-0.420784	0.561355	-0.292491	0.568511	-0.762474	0.0395004	-0.391666	0.314688
ENSMUSG00000021079.16	Timm9	-0.0179064	0.999754	0.118332	0.999959	0.321698	0.339428	0.202915	0.705658	0.591859	0.0113643
ENSMUSG00000028786.15	Tmem54	-0.0179515	0.999754	-0.029608	0.999959	-1.05794	5.15128e-08	-0.343158	0.236011	-0.514419	0.00822709
ENSMUSG00000030470.15	Csrp3	-0.0179927	0.999754	-0.494673	0.0353185	-1.31479	3.70846e-16	-1.84533	9.71485e-32	-1.93618	9.47518e-21
ENSMUSG00000038967.13	Pdk2	-0.0182293	0.999754	-0.0505017	0.999959	0.740117	1.44612e-14	0.41152	0.0510665	0.318595	0.0491511
ENSMUSG00000028430.14	Nol6	-0.0183017	0.999754	0.149165	0.999959	0.114969	0.888424	0.294129	0.576608	0.640866	0.0229398
ENSMUSG00000028082.13	Sh3d19	-0.0183082	0.999754	-0.17144	0.817049	-0.866449	9.18509e-08	-0.876137	4.4173e-06	-1.12061	2.25761e-11
ENSMUSG00000033732.10	Sf3b3	-0.0183631	0.999754	0.241782	0.716993	0.206912	0.540371	0.492606	0.0215216	0.643963	0.000413687
ENSMUSG00000074457.10	S100a16	-0.018411	0.999754	-0.0222478	0.999959	-0.792602	3.15026e-06	-0.294616	0.104479	-0.221685	0.0489389
ENSMUSG00000053898.12	Ech1	-0.0184299	0.999754	-0.260606	0.659677	0.848234	2.16924e-09	0.62509	0.0650768	0.594903	0.0199262
ENSMUSG00000021866.15	Anxa11	-0.018491	0.999754	0.0751146	0.999959	0.390503	0.00291036	0.457354	0.109116	0.688531	0.000102904
[truncated: 1,928 more rows]
