# Supplementary material for: Chemotherapy-Induced Oral Mucosal Injury Is Defined by p53 Activation, Cell Cycle Arrest and Diverse Epithelial Progenitor Dynamics
Source: bioRxiv. 2026 Apr 9:2026.04.06.716752. Preprint. [Version 1] doi: 10.64898/2026.04.06.716752 (PMC13081878; doi:10.64898/2026.04.06.716752)
Supplement: Supplement 4 [file media-4.xlsx]

## Sheet: Cell type marker expression 
Cell type - Identity		Epithelial, Suprabasal				Epithelial, Suprabasal				Epithelial, Suprabasal				Epithelial, Suprabasal				Epithelial, Suprabasal				Epithelial, Suprabasal				Epithelial, Basal, Quiescent, Differentiatting				Epithelial, Basal, Quiescent, Wnt Signaling Responsive				Epithelial, Basal, Quiescent, Wnt Signaling Responsive				Epithelial, Basal, Quiescent, IGF and FGF signaling Responsive				Epithelial, Basal, Quiescent, AP-1 complex Responsive				Epithelial, Basal, Moderately Proliferative
Cluster		Cluster 1				Cluster 2				Cluster 3				Cluster 4				Cluster 5				Cluster 6				Cluster 7				Cluster 8				Cluster 9				Cluster 10				Cluster 11				Cluster 12
Specifity	Gene	PCT1 - Cluster 1	PCT2 - Non-epithelial cells	Log2 FC	FDR p value	PCT1 - Cluster 2	PCT2 - Non-epithelial cells	Log2 FC	FDR p value	PCT1 - Cluster 3	PCT2 - Non-epithelial cells	Log2 FC	FDR p value	PCT1 - Cluster 4	PCT2 - Non-epithelial cells	Log2 FC	FDR p value	PCT1 - Cluster 5	PCT2 - Non-epithelial cells	Log2 FC	FDR p value	PCT1 - Cluster 6	PCT2 - Non-epithelial cells	Log2 FC	FDR p value	PCT1 - Cluster 7	PCT2 - Non-epithelial cells	Log2 FC	FDR p value	PCT1 - Cluster 8	PCT2 - Non-epithelial cells	Log2 FC	FDR p value	PCT1 - Cluster 9	PCT2 - Non-epithelial cells	Log2 FC	FDR p value	PCT1 - Cluster 10	PCT2 - Non-epithelial cells	Log2 FC	FDR p value	PCT1 - Cluster 11	PCT2 - Non-epithelial cells	Log2 FC	FDR p value	PCT1 - Cluster 12	PCT2 - Non-epithelial cells	Log2 FC	FDR p value
Epithelial	Calml3	0.912	0.048	5.93906	0	0.954	0.048	6.35136	3.51147e-195	0.898	0.048	5.90432	0	0.981	0.048	5.93479	0	0.94	0.048	6.29492	0	0.974	0.048	5.74364	6.83741e-225	0.432	0.048	3.51925	1.05411e-225	0.519	0.048	3.63083	0	0.587	0.048	3.83891	4.62591e-77	0.566	0.048	4.11008	0	0.504	0.048	3.72322	1.04838e-293	0.543	0.048	3.90305	7.49301e-263
Epithelial	Dapl1	0.8	0.054	4.58353	0	0.738	0.054	4.07053	8.92318e-101	0.753	0.054	4.53386	0	0.965	0.054	7.36491	0	0.758	0.054	4.36147	2.86144e-260	0.885	0.054	6.92501	5.07122e-177	0.378	0.054	3.4151	7.45558e-172	0.803	0.054	5.06247	0	0.853	0.054	4.95629	1.81489e-151	0.588	0.054	3.6456	0	0.568	0.054	3.57061	0	0.481	0.054	3.22459	2.23659e-204
Epithelial	Krt6a	0.918	0.167	4.89267	0	0.969	0.167	5.70689	1.48166e-79	1	0.167	6.78524	0	0.995	0.167	6.13265	0	0.875	0.167	4.37074	3.36729e-178	1	0.167	6.20799	3.76231e-103	0.899	0.167	4.11789	0	0.918	0.167	3.48359	0	0.933	0.167	3.37337	8.78599e-75	0.805	0.167	2.7005	0	0.896	0.167	3.50023	0	0.826	0.167	3.09158	0
Epithelial	Them5	0.946	0.062	5.20875	0	0.969	0.062	5.02211	1.17375e-161	0.919	0.062	5.02869	0	0.84	0.062	4.46873	0	0.984	0.062	5.56	0	0.949	0.062	4.84907	7.13464e-174	0.733	0.062	4.05717	0	0.694	0.062	3.77725	0	0.627	0.062	3.59902	3.29059e-71	0.623	0.062	3.53118	0	0.654	0.062	3.54886	0	0.669	0.062	3.72052	0
Epithelial	Perp	0.992	0.144	4.76506	0	1	0.144	5.19288	1.20787e-96	0.999	0.144	5.95068	0	0.984	0.144	5.11656	0	0.984	0.144	4.77129	8.76183e-274	1	0.144	5.15064	9.8583e-114	0.997	0.144	4.45316	0	0.961	0.144	3.74515	0	0.947	0.144	3.72535	1.55952e-88	0.965	0.144	3.5903	0	0.962	0.144	3.89485	0	0.915	0.144	3.52559	0
Epithelial	Krt5	0.735	0.19	2.55287	0	0.677	0.19	2.22644	2.3e-18	0.836	0.19	3.371	0	0.866	0.19	3.93071	1.78551e-271	0.585	0.19	2.14673	2.79983e-46	0.859	0.19	3.54067	1.27238e-51	0.984	0.19	4.8873	0	0.998	0.19	4.45907	0	0.987	0.19	4.44658	4.59967e-84	1	0.19	4.4905	0	0.998	0.19	4.33192	0	0.998	0.19	4.27022	0
Epithelial	Gpx2	0.885	0.065	4.75892	0	0.938	0.065	5.14048	6.22311e-146	0.79	0.065	4.489	0	0.901	0.065	5.02607	0	0.911	0.065	4.76436	0	0.962	0.065	4.99902	4.38326e-177	0.509	0.065	3.33852	5.57605e-261	0.81	0.065	4.23074	0	0.907	0.065	4.27173	3.4679e-147	0.624	0.065	3.56601	0	0.705	0.065	3.89736	0	0.659	0.065	3.72092	0
Epithelial	Col17a1	0.377	0.084	1.74802	4.53938e-150	0.369	0.084	1.64598	5.97721e-10	0.348	0.084	2.47634	6.21867e-81	0.13	0.084	-0.438163	1	0.274	0.084	1.3931	6.06961e-16	0.167	0.084	-0.549839	1	0.949	0.084	5.20592	0	0.887	0.084	3.79036	0	0.84	0.084	3.37117	8.01504e-98	0.979	0.084	4.63215	0	0.969	0.084	4.47439	0	0.916	0.084	4.28645	0
Epithelial	Dsc3	0.884	0.062	4.39831	0	0.815	0.062	4.10317	9.64113e-109	0.942	0.062	5.34283	0	0.886	0.062	4.88558	0	0.867	0.062	4.18597	1.66574e-293	0.936	0.062	4.71512	2.2232e-172	0.715	0.062	4.11601	0	0.817	0.062	4.05023	0	0.88	0.062	4.11834	3.02621e-142	0.719	0.062	3.81537	0	0.773	0.062	4.02431	0	0.735	0.062	3.86414	0
Epithelial	Esrp1	0.702	0.038	4.20095	0	0.738	0.038	4.25744	5.33599e-133	0.681	0.038	4.54436	0	0.713	0.038	4.29708	0	0.73	0.038	4.14074	3.78059e-282	0.705	0.038	4.22663	5.41807e-139	0.524	0.038	4.03169	0	0.577	0.038	3.93879	0	0.547	0.038	3.95651	2.30993e-83	0.464	0.038	3.67454	0	0.555	0.038	3.92185	0	0.595	0.038	4.17885	0
Epithelial	Lad1	0.737	0.045	4.07433	0	0.677	0.045	3.84952	1.45358e-97	0.797	0.045	4.60189	0	0.868	0.045	4.86614	0	0.742	0.045	4.0369	5.6127e-267	0.872	0.045	4.88417	8.48119e-188	0.628	0.045	4.21142	0	0.812	0.045	4.78563	0	0.8	0.045	4.69767	1.13623e-155	0.56	0.045	3.77684	0	0.595	0.045	3.80291	0	0.578	0.045	3.76966	1.4432e-293
Epithelial	Serpinb5	0.863	0.063	4.5747	0	0.938	0.063	5.10165	2.11747e-152	0.868	0.063	4.71246	0	0.914	0.063	4.88091	0	0.911	0.063	4.69445	0	0.923	0.063	4.74191	3.65141e-168	0.748	0.063	4.05178	0	0.78	0.063	3.94992	0	0.773	0.063	3.88604	3.05056e-109	0.665	0.063	3.54511	0	0.73	0.063	3.79266	0	0.719	0.063	3.79201	0
Epithelial	S100a14	0.954	0.081	4.55492	0	0.969	0.081	4.82939	3.72017e-134	0.967	0.081	4.90215	0	0.988	0.081	4.98771	0	0.956	0.081	4.68027	0	0.987	0.081	5.0826	5.15528e-164	0.87	0.081	4.09097	0	0.933	0.081	4.36015	0	0.973	0.081	4.67343	7.87033e-150	0.82	0.081	3.66333	0	0.833	0.081	3.59075	0	0.841	0.081	3.7233	0
Epithelial	Sfn	0.996	0.179	4.86611	0	1	0.179	5.23759	1.30177e-81	1	0.179	5.35098	0	1	0.179	5.39241	0	1	0.179	5.12451	1.55679e-254	1	0.179	5.57018	3.94896e-98	0.981	0.179	3.97477	0	0.965	0.179	3.81626	0	0.987	0.179	3.80205	6.86977e-85	0.874	0.179	2.73908	0	0.974	0.179	4.56087	0	0.932	0.179	3.79313	0
Epithelial	Krt15	0.76	0.187	3.04445	0	0.554	0.187	2.59607	1.40867e-09	0.358	0.187	1.72325	2.86274e-22	0.713	0.187	2.85982	6.60911e-154	0.726	0.187	3.03695	2.07612e-94	0.577	0.187	1.65261	5.01243e-12	0.511	0.187	2.19622	3.64588e-127	0.91	0.187	3.82897	0	0.907	0.187	3.61968	3.25945e-60	0.987	0.187	4.70236	0	0.953	0.187	4.35206	0	0.963	0.187	4.41267	0
Epithelial	Ckmt1	0.731	0.043	4.22977	0	0.769	0.043	4.63037	4.32974e-134	0.688	0.043	4.41341	0	0.68	0.043	3.98476	0	0.649	0.043	3.85586	6.30945e-219	0.513	0.043	3.52946	1.50334e-65	0.5	0.043	3.90811	5.40817e-292	0.625	0.043	4.00691	0	0.667	0.043	4.2385	6.65386e-112	0.6	0.043	4.06391	0	0.566	0.043	3.84608	0	0.547	0.043	3.78607	1.9987e-273
Epithelial	Fxyd3	0.883	0.096	3.47413	0	0.846	0.096	3.19771	3.07868e-78	0.958	0.096	4.62492	0	0.822	0.096	3.16868	0	0.843	0.096	3.10989	4.15065e-213	0.846	0.096	3.4556	4.65175e-93	0.976	0.096	4.89149	0	0.864	0.096	3.43282	0	0.8	0.096	3.07376	4.63888e-77	0.959	0.096	4.45621	0	0.911	0.096	3.88339	0	0.826	0.096	3.73484	0
Epithelial	Pkp1	0.962	0.081	4.81662	0	1	0.081	4.91036	9.88275e-144	0.985	0.081	5.54836	0	0.986	0.081	5.29724	0	0.96	0.081	4.96331	0	1	0.081	5.54505	4.08484e-170	0.856	0.081	4.06346	0	0.846	0.081	3.7286	0	0.813	0.081	3.95944	6.36115e-98	0.703	0.081	3.155	0	0.741	0.081	3.3202	0	0.777	0.081	3.46001	0
Epithelial	Dsp	0.976	0.124	4.4262	0	0.954	0.124	4.43089	1.05543e-93	0.999	0.124	5.54496	0	0.982	0.124	4.95464	0	0.98	0.124	4.70179	3.6489e-283	0.987	0.124	5.13868	2.46522e-121	0.967	0.124	4.30482	0	0.941	0.124	3.66815	0	0.947	0.124	3.70986	5.64578e-97	0.897	0.124	3.38251	0	0.926	0.124	3.6424	0	0.886	0.124	3.42235	0
Epithelial	Igfbp2	0.735	0.111	2.10881	0	0.862	0.111	2.72869	1.582e-64	0.534	0.111	2.17069	1.1799e-152	0.951	0.111	4.36587	0	0.738	0.111	2.01502	1.58756e-132	0.91	0.111	4.73101	1.14439e-101	0.975	0.111	4.47507	0	0.99	0.111	5.16571	0	1	0.111	5.58475	3.84458e-130	0.957	0.111	3.6517	0	0.948	0.111	3.55381	0	0.962	0.111	4.04315	0
Epithelial	Trim29	0.947	0.085	4.69263	0	0.938	0.085	4.44672	2.3168e-120	0.945	0.085	4.82618	0	0.963	0.085	4.93563	0	0.968	0.085	4.96307	0	0.974	0.085	4.97843	2.92168e-153	0.812	0.085	3.83849	0	0.859	0.085	3.79925	0	0.933	0.085	3.91594	2.81954e-125	0.777	0.085	3.48248	0	0.811	0.085	3.47386	0	0.761	0.085	3.38941	0
Epithelial	Klf5	0.955	0.087	4.16124	0	1	0.087	4.38914	2.40728e-130	0.919	0.087	3.92973	0	0.923	0.087	3.81507	0	0.919	0.087	4.06416	4.0857e-287	0.949	0.087	3.48375	1.34574e-125	0.715	0.087	3.32945	0	0.909	0.087	3.82469	0	0.96	0.087	3.97285	7.48952e-131	0.849	0.087	3.69313	0	0.924	0.087	4.34775	0	0.877	0.087	3.94086	0
Epithelial	Gsta4	0.924	0.112	4.80623	0	0.923	0.112	5.46804	1.57972e-97	0.926	0.112	4.91828	0	0.919	0.112	4.90942	0	0.915	0.112	4.72259	9.17682e-262	0.949	0.112	4.74967	8.6235e-116	0.733	0.112	3.44249	0	0.891	0.112	3.92488	0	0.893	0.112	3.6496	9.68859e-91	0.784	0.112	3.28487	0	0.783	0.112	3.26313	0	0.716	0.112	3.11547	3.78732e-290
Epithelial	Barx2	0.894	0.063	4.39329	0	0.769	0.063	3.47619	5.05866e-90	0.24	0.063	1.75412	2.85195e-44	0.405	0.063	2.10653	2.36273e-105	0.923	0.063	4.53964	0	0.372	0.063	1.78926	2.06658e-19	0.231	0.063	1.60703	7.19713e-56	0.499	0.063	2.54474	2.92071e-259	0.467	0.063	2.22387	1.30378e-32	0.793	0.063	4.12191	0	0.71	0.063	3.63801	0	0.797	0.063	4.1509	0
Epithelial	Trp63	0.62	0.082	2.43594	0	0.631	0.082	2.23479	2.33648e-42	0.624	0.082	2.83939	5.83792e-251	0.669	0.082	2.7181	2.30515e-230	0.52	0.082	2.15479	7.47792e-85	0.603	0.082	2.67879	9.52974e-48	0.876	0.082	4.34903	0	0.872	0.082	3.98348	0	0.92	0.082	3.87907	2.44999e-123	0.843	0.082	3.92947	0	0.822	0.082	3.83407	0	0.876	0.082	4.0889	0
Epithelial	Gsto1	0.942	0.129	4.28404	0	0.892	0.129	4.34323	3.77725e-79	0.874	0.129	3.64295	0	0.926	0.129	4.06648	0	0.952	0.129	4.21312	7.43976e-256	0.897	0.129	3.66418	2.54723e-86	0.79	0.129	3.08922	0	0.916	0.129	3.73126	0	0.92	0.129	3.51277	3.1649e-87	0.892	0.129	3.49288	0	0.901	0.129	3.69213	0	0.864	0.129	3.48948	0
Epithelial	Ociad2	0.678	0.06	3.52447	0	0.646	0.06	3.39573	2.00226e-68	0.508	0.06	3.16195	6.51528e-211	0.613	0.06	3.14156	4.22435e-241	0.653	0.06	3.35972	8.66227e-181	0.615	0.06	3.21886	9.19606e-70	0.66	0.06	4.1661	0	0.674	0.06	3.75904	0	0.547	0.06	3.37718	1.73756e-54	0.631	0.06	3.76093	0	0.602	0.06	3.66732	0	0.618	0.06	3.57115	1.72161e-293
Epithelial	Itgb4	0.299	0.072	1.51103	7.9798e-105	0.246	0.072	1.20939	0.0141994	0.343	0.072	2.28468	1.86762e-87	0.097	0.072	-0.721831	1	0.254	0.072	1.23219	1.21748e-16	0.115	0.072	-0.356074	1	0.772	0.072	4.1954	0	0.69	0.072	3.35167	0	0.627	0.072	2.89238	3.04721e-58	0.806	0.072	4.06989	0	0.769	0.072	3.70079	0	0.787	0.072	3.88519	0
Epithelial	Fabp5	0.996	0.219	5.18242	0	1	0.219	6.06264	1.39954e-71	0.993	0.219	4.7152	0	1	0.219	5.23961	0	0.996	0.219	5.37236	3.82826e-225	1	0.219	4.9549	5.89618e-83	0.726	0.219	1.89233	7.64291e-259	0.953	0.219	3.0316	0	0.907	0.219	2.74304	5.83668e-50	0.781	0.219	1.79132	0	0.775	0.219	1.91815	0	0.758	0.219	1.82851	4.86801e-190
Epithelial	Spint2	0.883	0.117	3.44478	0	0.954	0.117	3.73575	2.08756e-87	0.647	0.117	2.82106	1.12557e-217	0.833	0.117	3.27469	3.4291e-293	0.887	0.117	3.6195	4.96829e-217	0.833	0.117	3.4401	3.09486e-73	0.559	0.117	2.68359	5.6046e-218	0.781	0.117	3.45415	0	0.787	0.117	3.52889	2.41538e-64	0.71	0.117	3.36147	0	0.784	0.117	3.53097	0	0.839	0.117	3.76186	0
Epithelial	Pax9	0.723	0.095	2.86413	0	0.615	0.095	2.31701	3.29471e-34	0.873	0.095	3.99465	0	0.731	0.095	2.92142	6.10351e-256	0.71	0.095	2.81071	1.57278e-147	0.833	0.095	3.20008	2.42806e-87	0.908	0.095	4.42146	0	0.791	0.095	3.32621	0	0.693	0.095	3.15802	4.98763e-57	0.748	0.095	3.43142	0	0.793	0.095	3.65112	0	0.765	0.095	3.47011	0
Epithelial	Dmkn	0.998	0.21	4.40162	0	1	0.21	4.57938	2.96948e-69	0.999	0.21	4.60124	0	0.986	0.21	3.91898	0	1	0.21	4.644	2.46081e-233	1	0.21	4.19144	6.19002e-82	0.969	0.21	3.32671	0	0.897	0.21	2.29335	0	0.947	0.21	2.15875	2.38468e-50	0.926	0.21	2.84656	0	0.912	0.21	2.64527	0	0.921	0.21	2.73971	0
Epithelial	Ptprf	0.888	0.116	3.21151	0	0.892	0.116	3.13739	4.8596e-73	0.849	0.116	3.08795	0	0.852	0.116	2.94365	0	0.923	0.116	3.21956	1.9884e-226	0.91	0.116	3.18264	9.59737e-88	0.817	0.116	3.17734	0	0.859	0.116	3.08712	0	0.867	0.116	3.1479	2.35624e-77	0.862	0.116	3.44133	0	0.877	0.116	3.32437	0	0.877	0.116	3.45354	0
Epithelial	Stmn1	0.356	0.103	1.41907	5.20657e-112	0.369	0.103	0.830453	1.34372e-05	0.184	0.103	-0.0169528	0.000504578	0.285	0.103	0.164371	2.07478e-21	0.286	0.103	1.27094	2.25911e-12	0.256	0.103	0.228527	1	0.344	0.103	1.21183	1.95032e-78	0.713	0.103	2.68872	0	0.693	0.103	2.58303	9.81525e-50	0.553	0.103	2.07187	1.23442e-280	0.603	0.103	2.5117	8.33009e-293	0.8	0.103	3.48953	0
Epithelial	Sdc1	0.863	0.105	3.3874	0	0.938	0.105	3.9735	3.40079e-98	0.852	0.105	3.56974	0	0.857	0.105	3.40011	0	0.915	0.105	3.65588	2.58087e-247	0.859	0.105	3.7111	3.13802e-92	0.813	0.105	3.53741	0	0.772	0.105	3.01123	0	0.867	0.105	3.15278	6.85751e-85	0.679	0.105	2.80113	0	0.786	0.105	3.26596	0	0.737	0.105	2.90007	6.25611e-293
Epithelial	Anxa8	0.815	0.142	2.67444	0	0.769	0.142	2.49602	4.37071e-39	0.918	0.142	3.81773	0	0.928	0.142	3.81216	0	0.714	0.142	2.23131	3.30643e-100	0.897	0.142	3.60314	1.47908e-81	0.879	0.142	3.601	0	0.91	0.142	3.56214	0	0.893	0.142	3.55797	8.18152e-75	0.751	0.142	2.69234	0	0.763	0.142	2.63744	0	0.762	0.142	2.76602	4.35001e-282
Epithelial	Fam162a	0.939	0.265	2.99492	0	0.923	0.265	2.68064	1.51739e-37	0.83	0.265	2.61948	2.80944e-240	0.857	0.265	2.43144	8.52489e-196	0.879	0.265	2.67934	3.66042e-119	0.897	0.265	2.52914	3.16667e-41	0.91	0.265	3.33218	0	0.9	0.265	2.55369	0	0.933	0.265	2.54652	8.54887e-44	0.926	0.265	3.20565	0	0.872	0.265	2.64116	0	0.857	0.265	2.67732	9.3604e-277
Epithelial	Net1	0.707	0.13	2.25052	0	0.569	0.13	1.67687	1.14606e-16	0.593	0.13	2.06836	2.77676e-157	0.481	0.13	1.30625	9.60822e-68	0.698	0.13	2.08268	1.02476e-97	0.615	0.13	1.37305	3.95365e-23	0.683	0.13	2.83135	0	0.613	0.13	2.00418	4.35843e-251	0.56	0.13	1.70664	7.86891e-19	0.722	0.13	2.7779	0	0.734	0.13	2.76518	0	0.679	0.13	2.62461	4.38287e-231
Epithelial	Hmgb2	0.492	0.22	1.22927	4.01191e-84	0.446	0.22	0.36291	1	0.317	0.22	-0.289913	1	0.317	0.22	-0.973772	1	0.464	0.22	1.0447	7.16551e-09	0.218	0.22	-0.879787	1	0.333	0.22	0.132888	1.30774e-07	0.538	0.22	1.24428	1.83836e-99	0.56	0.22	0.842797	9.81744e-06	0.542	0.22	0.918844	4.66855e-121	0.631	0.22	1.68292	7.99557e-174	0.776	0.22	2.92574	4.2424e-243
Epithelial	Nxn	0.621	0.124	1.97466	0	0.615	0.124	1.90724	9.12877e-24	0.642	0.124	2.39635	3.27457e-202	0.725	0.124	2.40103	1.06009e-201	0.665	0.124	2.13289	6.84966e-94	0.667	0.124	2.26192	5.28175e-36	0.701	0.124	2.98787	0	0.714	0.124	2.54055	0	0.72	0.124	2.84385	2.41606e-47	0.617	0.124	2.43884	0	0.564	0.124	2.05464	1.6968e-221	0.63	0.124	2.32782	7.67477e-193
Epithelial	Pitx1	0.729	0.134	2.63568	0	0.8	0.134	3.15536	7.87406e-48	0.603	0.134	2.27175	4.64757e-167	0.741	0.134	2.91988	7.65204e-215	0.815	0.134	2.90399	1.17954e-148	0.936	0.134	2.88501	4.71167e-77	0.474	0.134	1.83314	2.43501e-133	0.557	0.134	1.84445	8.51214e-204	0.68	0.134	2.03519	5.44653e-31	0.44	0.134	1.52086	1.81364e-140	0.546	0.134	1.99791	1.90943e-196	0.667	0.134	2.75396	1.63577e-215
Epithelial	Jup	0.944	0.26	2.97229	0	0.923	0.26	2.9931	7.23467e-42	0.986	0.26	4.0977	0	0.982	0.26	3.45043	0	0.935	0.26	3.19848	1.97238e-151	0.987	0.26	3.77746	3.57606e-67	0.819	0.26	2.27465	0	0.796	0.26	1.95958	0	0.933	0.26	2.09936	7.07044e-34	0.646	0.26	1.32733	1.92702e-177	0.766	0.26	1.82046	2.3188e-260	0.767	0.26	1.79334	4.35328e-156
Epithelial	Kcnq5	0.725	0.205	2.3304	0	0.662	0.205	0.882115	5.82704e-10	0.425	0.205	0.967693	7.04051e-27	0.479	0.205	0.279401	2.45141e-23	0.714	0.205	2.01492	1.50331e-66	0.41	0.205	0.26153	1	0.41	0.205	0.839531	6.55769e-39	0.516	0.205	0.858881	2.98365e-89	0.52	0.205	0.733634	0.000251592	0.681	0.205	2.78462	0	0.708	0.205	2.64347	1.05305e-293	0.718	0.205	2.82889	3.23642e-196
Epithelial	Nqo1	0.838	0.238	2.46993	0	0.8	0.238	1.95011	2.38856e-20	0.624	0.238	1.58067	1.24751e-90	0.783	0.238	2.26207	2.009e-136	0.847	0.238	2.51932	5.56249e-102	0.782	0.238	2.05092	5.57269e-25	0.568	0.238	1.31952	6.75385e-101	0.7	0.238	1.78316	9.95725e-211	0.813	0.238	1.98221	1.55452e-23	0.555	0.238	1.14044	8.80523e-122	0.646	0.238	1.54457	1.86229e-156	0.712	0.238	2.0949	6.63071e-147
Epithelial	Uqcrc1	0.783	0.289	1.56283	0	0.785	0.289	1.66161	5.91804e-15	0.762	0.289	1.66108	1.71576e-138	0.701	0.289	1.25675	4.68556e-64	0.77	0.289	1.4248	6.08143e-47	0.705	0.289	1.50404	4.33583e-12	0.815	0.289	2.2663	0	0.825	0.289	1.86187	0	0.747	0.289	1.68266	1.94814e-16	0.802	0.289	2.03723	0	0.774	0.289	1.78616	6.54736e-260	0.745	0.289	1.74455	3.16299e-142
Epithelial	Vdac1	0.711	0.191	1.76776	0	0.815	0.191	2.05699	3.52732e-27	0.707	0.191	1.98084	2.46631e-166	0.706	0.191	1.86518	6.86164e-128	0.661	0.191	1.54819	1.74962e-51	0.744	0.191	1.9733	1.42006e-25	0.548	0.191	1.63907	4.09598e-129	0.69	0.191	1.85514	1.28703e-251	0.667	0.191	1.93929	1.14362e-19	0.583	0.191	1.65613	3.3125e-197	0.599	0.191	1.60935	3.3967e-170	0.594	0.191	1.68532	4.78624e-108
Epithelial	Nhp2	0.787	0.19	2.38825	0	0.877	0.19	2.88736	2.10868e-43	0.739	0.19	2.45975	2.61979e-222	0.91	0.19	3.02635	0	0.831	0.19	2.4774	1.78161e-120	0.744	0.19	2.60923	3.48153e-35	0.531	0.19	1.68804	1.50296e-123	0.662	0.19	1.84105	7.29039e-230	0.6	0.19	1.80758	2.24548e-14	0.513	0.19	1.41112	2.22406e-136	0.514	0.19	1.23324	1.90586e-103	0.518	0.19	1.29307	1.10197e-65
Epithelial	Ppp1r14b	0.734	0.17	1.96346	0	0.877	0.17	2.6613	5.90081e-45	0.707	0.17	2.04048	6.8783e-186	0.764	0.17	2.20152	2.07634e-175	0.786	0.17	2.13555	4.91225e-104	0.744	0.17	1.7909	3.58731e-28	0.639	0.17	2.00301	7.02284e-216	0.71	0.17	2.04221	9.03893e-293	0.787	0.17	2.2144	1.48447e-35	0.547	0.17	1.52289	5.62353e-181	0.508	0.17	1.32766	6.14375e-119	0.573	0.17	1.56112	2.53197e-104
Epithelial	Ran	0.754	0.278	1.49744	3.77186e-268	0.708	0.278	1.21376	1.51118e-07	0.584	0.278	0.971176	2.9226e-46	0.702	0.278	1.21889	6.16991e-70	0.73	0.278	1.35728	2.07471e-40	0.615	0.278	0.889611	0.00029965	0.553	0.278	0.999616	6.87555e-65	0.726	0.278	1.43225	5.41714e-194	0.8	0.278	1.58023	5.5491e-17	0.612	0.278	1.08888	1.05858e-126	0.637	0.278	1.09885	1.53756e-110	0.692	0.278	1.62096	3.0615e-114
Epithelial	Ezr	0.804	0.224	1.80515	0	0.723	0.224	1.07026	1.00208e-10	0.702	0.224	1.64057	4.19383e-139	0.71	0.224	1.35326	3.64638e-94	0.855	0.224	1.97156	1.63506e-94	0.821	0.224	1.44	7.11842e-21	0.474	0.224	0.90623	9.79578e-54	0.578	0.224	0.836186	7.20483e-100	0.52	0.224	0.863924	0.00561331	0.588	0.224	1.14465	4.09799e-149	0.714	0.224	1.7659	1.09442e-241	0.681	0.224	1.59004	5.91708e-125
Epithelial	Snrpe	0.668	0.265	1.11063	1.90946e-165	0.662	0.265	0.895722	0.000136316	0.552	0.265	0.89374	3.3691e-39	0.63	0.265	0.877103	1.22057e-40	0.681	0.265	1.12507	4.13087e-29	0.654	0.265	1.08897	1.67503e-07	0.543	0.265	1.16081	1.08765e-73	0.711	0.265	1.50707	3.54921e-195	0.6	0.265	1.2713	3.59063e-06	0.662	0.265	1.59707	1.6175e-215	0.627	0.265	1.22197	3.85494e-120	0.635	0.265	1.30331	1.42836e-79
Epithelial	Lrp1b	0.718	0.247	1.41739	4.22396e-242	0.815	0.247	1.54929	1.12956e-17	0.508	0.247	0.821791	1.37632e-33	0.692	0.247	1.38816	3.76291e-78	0.758	0.247	1.60718	7.33863e-51	0.603	0.247	1.08155	2.44069e-06	0.475	0.247	0.845822	2.1239e-43	0.632	0.247	1.20251	5.98056e-133	0.627	0.247	1.17938	5.04085e-07	0.507	0.247	0.878898	2.11455e-75	0.543	0.247	0.906501	1.92771e-72	0.635	0.247	1.52645	2.85302e-92
Epithelial	Mdh2	0.807	0.295	1.46836	1.26504e-293	0.877	0.295	1.50214	7.52409e-17	0.713	0.295	1.35025	2.61401e-96	0.829	0.295	1.58461	6.13852e-114	0.851	0.295	1.57129	1.35234e-62	0.821	0.295	1.67849	1.07323e-18	0.668	0.295	1.25319	4.13453e-122	0.765	0.295	1.37393	5.64344e-198	0.787	0.295	1.70107	6.61549e-15	0.653	0.295	1.12537	7.402e-145	0.661	0.295	1.10854	1.69177e-114	0.732	0.295	1.57638	9.16466e-114
Epithelial	Tmem254	0.786	0.228	1.89293	0	0.862	0.228	2.0355	1.66614e-28	0.784	0.228	2.27	7.3433e-216	0.805	0.228	1.94751	2.12746e-155	0.75	0.228	1.73627	1.46302e-65	0.923	0.228	2.21576	7.49364e-43	0.537	0.228	1.21938	1.90197e-86	0.569	0.228	1.00077	4.79538e-99	0.507	0.228	1.09345	0.00309661	0.592	0.228	1.33723	4.85485e-158	0.472	0.228	0.70966	6.40591e-48	0.562	0.228	1.0506	9.92003e-59
Epithelial	Pa2g4	0.776	0.266	1.55012	5.9281e-293	0.8	0.266	1.77229	5.90508e-17	0.663	0.266	1.47432	1.20465e-93	0.836	0.266	1.863	2.63071e-147	0.778	0.266	1.52857	9.46546e-53	0.821	0.266	1.90393	2.04409e-25	0.537	0.266	1.05516	9.5213e-64	0.707	0.266	1.38013	1.11456e-178	0.8	0.266	1.5785	2.03705e-18	0.574	0.266	1.09039	9.64932e-111	0.617	0.266	1.11114	2.4432e-107	0.634	0.266	1.15971	8.80563e-69
Epithelial	Glo1	0.704	0.268	1.19343	1.0363e-194	0.754	0.268	1.28086	2.11693e-10	0.548	0.268	0.924671	2.49396e-39	0.766	0.268	1.48009	5.13503e-100	0.669	0.268	0.890011	7.48224e-24	0.769	0.268	1.45672	1.60909e-14	0.574	0.268	1.20511	1.80388e-85	0.76	0.268	1.6692	2.0816e-247	0.693	0.268	1.45328	1.10564e-11	0.548	0.268	0.947146	1.07245e-86	0.615	0.268	1.09011	2.13184e-103	0.646	0.268	1.23652	1.05772e-75
Epithelial	Slc35f3	0.698	0.266	1.16984	8.02139e-191	0.708	0.266	1.09228	1.72957e-06	0.543	0.266	0.918195	5.03022e-38	0.674	0.266	1.14024	1.67833e-60	0.661	0.266	1.06815	1.94163e-26	0.628	0.266	0.968027	1.81214e-05	0.565	0.266	1.1745	7.27245e-83	0.684	0.266	1.27526	2.7027e-158	0.693	0.266	1.37325	1.00354e-10	0.677	0.266	1.51918	4.42196e-218	0.635	0.266	1.26424	7.75713e-129	0.615	0.266	1.19367	1.77171e-67
Epithelial	Metap2	0.697	0.238	1.24534	1.15816e-210	0.708	0.238	1.2149	2.29934e-09	0.622	0.238	1.44909	4.08658e-88	0.815	0.238	1.91864	9.32087e-147	0.722	0.238	1.23839	2.45058e-42	0.756	0.238	1.88917	3.49699e-19	0.557	0.238	1.30357	2.73967e-93	0.758	0.238	1.78628	1.37619e-264	0.733	0.238	1.54042	1.8112e-16	0.512	0.238	0.952731	2.5871e-84	0.513	0.238	0.735925	1.39488e-58	0.509	0.238	0.785723	4.44672e-34
Epithelial	Tmem63c	0.687	0.291	1.01172	4.81483e-149	0.769	0.291	0.959216	9.31427e-07	0.563	0.291	0.915849	6.12899e-37	0.671	0.291	0.889751	4.5453e-43	0.653	0.291	0.673767	2.152e-15	0.628	0.291	0.592296	0.0181952	0.605	0.291	1.16768	1.26538e-91	0.659	0.291	1.14922	9.22737e-125	0.627	0.291	0.922197	0.00133541	0.688	0.291	1.52736	4.90697e-221	0.648	0.291	1.18983	6.58993e-117	0.636	0.291	1.16823	1.54117e-65
Epithelial	Cct2	0.688	0.263	1.08223	5.02527e-169	0.692	0.263	0.832987	5.9847e-05	0.552	0.263	0.825344	5.96409e-37	0.715	0.263	1.31152	7.48284e-74	0.706	0.263	1.0427	4.40841e-30	0.718	0.263	1.33729	1.71117e-10	0.554	0.263	1.04676	4.10226e-70	0.741	0.263	1.52128	2.75227e-211	0.667	0.263	1.54046	3.23477e-10	0.57	0.263	1.04142	8.88048e-106	0.629	0.263	1.13455	9.74327e-114	0.627	0.263	1.14171	1.48659e-64
Epithelial	Pgls	0.792	0.289	1.51426	1.03348e-277	0.8	0.289	1.74403	2.10424e-15	0.65	0.289	1.03077	4.5694e-61	0.796	0.289	1.57694	9.69352e-97	0.831	0.289	1.90395	3.3832e-63	0.897	0.289	1.67337	1.63228e-23	0.537	0.289	0.728207	2.95282e-45	0.67	0.289	1.0414	5.62197e-113	0.667	0.289	0.973437	2.881e-05	0.575	0.289	0.822108	5.4497e-84	0.569	0.289	0.653282	2.82203e-54	0.664	0.289	1.2104	1.51902e-70
Epithelial	Apoe	0.506	0.137	0.253807	1.24737e-170	0.354	0.137	-0.483275	0.635833	0.371	0.137	-0.0333639	1.43246e-40	0.252	0.137	-1.38199	0.00138068	0.484	0.137	-0.0906691	9.81416e-32	0.346	0.137	-1.05164	0.513475	0.618	0.137	1.15326	9.77615e-227	0.599	0.137	0.636305	3.13414e-218	0.52	0.137	0.433794	1.57224e-13	0.753	0.137	1.61639	0	0.661	0.137	1.1534	6.32603e-281	0.754	0.137	1.42994	8.6239e-252
Epithelial	Polr1d	0.771	0.298	1.46673	1.36237e-277	0.877	0.298	1.98863	8.04732e-24	0.703	0.298	1.28677	1.39497e-90	0.743	0.298	1.27622	4.58966e-76	0.758	0.298	1.56418	3.57641e-50	0.821	0.298	1.38281	3.13988e-15	0.565	0.298	0.931021	1.37786e-60	0.671	0.298	1.06636	8.00435e-118	0.587	0.298	0.739567	0.435794	0.624	0.298	1.10429	1.42369e-123	0.653	0.298	1.16229	1.17389e-114	0.591	0.298	0.891665	1.21566e-40
Epithelial	Pard3	0.678	0.282	1.01536	2.49459e-145	0.615	0.282	1.25081	0.00312793	0.643	0.282	1.21444	6.15638e-67	0.776	0.282	1.57416	2.03332e-98	0.694	0.282	0.956085	1.35963e-24	0.821	0.282	1.74628	9.14088e-21	0.599	0.282	1.28291	1.82894e-91	0.692	0.282	1.36145	3.30064e-152	0.72	0.282	1.35927	6.13283e-12	0.564	0.282	0.965036	4.02478e-87	0.583	0.282	0.858076	1.41409e-69	0.598	0.282	0.92873	3.61867e-46
Epithelial	Banf1	0.683	0.288	1.00758	1.04036e-150	0.754	0.288	1.17125	4.17104e-09	0.613	0.288	0.828117	2.7105e-44	0.616	0.288	0.656511	4.45593e-28	0.601	0.288	0.694621	1.38561e-11	0.679	0.288	0.899402	1.60321e-05	0.523	0.288	0.731097	1.26931e-40	0.623	0.288	0.929045	3.38517e-90	0.627	0.288	0.712174	0.0169064	0.57	0.288	0.876629	5.20175e-84	0.544	0.288	0.69837	2.67029e-48	0.611	0.288	1.03947	2.71465e-54
Epithelial	Etfa	0.663	0.259	1.02399	1.02549e-153	0.646	0.259	0.551341	0.00893181	0.62	0.259	1.15734	7.4127e-67	0.65	0.259	0.984343	1.42028e-50	0.681	0.259	1.04676	3.70785e-28	0.654	0.259	1.05621	3.62356e-07	0.531	0.259	1.0575	2.14968e-64	0.617	0.259	1.02882	5.57562e-105	0.547	0.259	0.597847	0.492569	0.577	0.259	1.03747	6.73142e-110	0.597	0.259	0.973531	4.08639e-90	0.6	0.259	1.11956	3.27608e-59
Epithelial	Pgam1	0.743	0.293	1.27415	1.06756e-217	0.708	0.293	1.22888	1.37777e-06	0.631	0.293	1.07729	1.59116e-57	0.854	0.293	2.18153	1.15848e-172	0.754	0.293	1.40551	1.60158e-44	0.923	0.293	2.42814	1.57507e-36	0.593	0.293	1.07813	3.40058e-77	0.743	0.293	1.61954	1.54735e-215	0.747	0.293	1.69138	1.89756e-16	0.515	0.293	0.607113	2.09296e-46	0.533	0.293	0.612656	1.6169e-39	0.559	0.293	0.68269	3.67204e-28
Epithelial	Hdgf	0.66	0.288	0.900554	2.81794e-122	0.615	0.288	0.831238	0.0344868	0.549	0.288	0.686304	7.28079e-28	0.621	0.288	0.688046	4.24194e-29	0.714	0.288	1.17671	3.2457e-30	0.667	0.288	0.592801	0.00328015	0.615	0.288	1.17633	7.71937e-93	0.627	0.288	0.936941	1.05568e-90	0.693	0.288	1.14811	2.61871e-06	0.544	0.288	0.773077	8.59705e-66	0.573	0.288	0.878088	1.973e-66	0.669	0.288	1.34466	9.39351e-81
Fibroblast	Lum	0.01	0.558	-9.92276	0	0.031	0.558	-7.3033	9.42701e-11	0.009	0.558	-8.60233	2.3835e-157	0.012	0.558	-9.13957	4.33092e-109	0.012	0.558	-10.2207	6.35398e-49	0.026	0.558	-7.55756	1.35512e-13	0.012	0.558	-8.69515	1.19442e-283	0.012	0.558	-8.84812	0	0	0.558	-10.1157	1.15431e-13	0.009	0.558	-9.28792	0	0.011	0.558	-9.62788	0	0.015	0.558	-8.49794	7.49879e-156
Fibroblast	Mfap4	0.01	0.474	-9.86605	0	0	0.474	-10.0644	3.3802e-08	0.033	0.474	-7.56804	4.53446e-115	0.016	0.474	-9.59793	1.37594e-83	0.008	0.474	-10.2261	1.6713e-37	0.026	0.474	-6.29399	1.78312e-09	0.011	0.474	-9.1344	3.36236e-225	0.012	0.474	-9.73462	9.46385e-289	0	0.474	-10.2708	6.69481e-10	0.017	0.474	-8.83808	0	0.011	0.474	-9.11437	5.13248e-273	0.018	0.474	-9.20437	1.74562e-120
Fibroblast	Cilp	0.027	0.493	-9.09126	0	0.031	0.493	-9.44995	4.0859e-08	0.02	0.493	-8.44003	1.77118e-126	0.021	0.493	-9.65372	1.5656e-87	0.012	0.493	-11.2984	1.5642e-39	0.026	0.493	-6.7372	2.58903e-10	0.015	0.493	-9.50268	1.05105e-234	0.021	0.493	-8.91969	2.68872e-293	0	0.493	-11.1069	1.15105e-10	0.015	0.493	-9.65408	0	0.023	0.493	-8.6241	1.48097e-276	0.015	0.493	-9.48398	2.57379e-128
Fibroblast	Angptl1	0.008	0.521	-9.47259	0	0.031	0.521	-8.26924	3.14413e-09	0.019	0.521	-7.30056	5.12992e-138	0.009	0.521	-8.59017	3.1432e-98	0	0.521	-11.5005	1.48077e-44	0.026	0.521	-5.09704	2.77038e-11	0.008	0.521	-9.16597	5.73697e-259	0.011	0.521	-8.66252	0	0	0.521	-9.77514	6.37866e-12	0.006	0.521	-9.81207	0	0.008	0.521	-9.10964	0	0.007	0.521	-9.35828	1.53058e-142
Fibroblast	Col1a1	0.015	0.577	-9.71871	0	0.077	0.577	-6.11993	1.96335e-10	0.024	0.577	-8.55793	1.26197e-161	0.016	0.577	-10.0987	1.9872e-114	0.016	0.577	-9.11475	2.21841e-51	0.051	0.577	-6.30274	9.71409e-14	0.017	0.577	-8.97239	9.55026e-293	0.016	0.577	-9.52984	0	0	0.577	-10.8161	1.42668e-14	0.008	0.577	-10.5369	0	0.016	0.577	-9.33479	0	0.008	0.577	-10.2932	2.27082e-166
Fibroblast	Cd248	0.004	0.386	-9.22192	0	0	0.386	-8.09141	3.12328e-05	0.008	0.386	-8.32734	2.44485e-91	0.002	0.386	-8.48134	7.96053e-64	0.008	0.386	-8.34915	8.01227e-27	0	0.386	-8.35445	7.09332e-07	0.002	0.386	-9.58933	1.77276e-175	0.003	0.386	-9.61505	8.32724e-228	0	0.386	-8.29786	1.69477e-06	0.003	0.386	-9.10533	0	0.004	0.386	-9.06133	9.00011e-213	0.007	0.386	-8.0173	1.00663e-91
Fibroblast	Col1a2	0.029	0.609	-9.41539	0	0.031	0.609	-9.54715	4.57796e-13	0.027	0.609	-8.34268	1.24494e-175	0.023	0.609	-9.57978	6.00268e-124	0.008	0.609	-10.6826	2.72265e-57	0.051	0.609	-6.65802	1.70835e-15	0.031	0.609	-9.00986	0	0.019	0.609	-10.0162	0	0.053	0.609	-8.16483	6.57307e-15	0.014	0.609	-10.4785	0	0.019	0.609	-9.34011	0	0.032	0.609	-9.21362	7.67659e-175
Fibroblast	Clec3b	0.008	0.416	-8.39779	0	0	0.416	-8.37967	3.39251e-06	0.011	0.416	-7.68535	7.90103e-101	0.007	0.416	-8.33483	4.19267e-70	0.008	0.416	-7.92518	3.04426e-30	0.026	0.416	-6.02801	3.71345e-07	0.005	0.416	-8.72793	5.41833e-192	0.006	0.416	-8.66051	3.63729e-247	0.013	0.416	-6.21785	4.25891e-07	0.004	0.416	-9.24314	0	0.005	0.416	-8.41696	3.57571e-233	0.006	0.416	-8.38363	1.0594e-102
Fibroblast	Inmt	0.007	0.38	-8.33591	0	0	0.38	-8.31441	4.55604e-05	0.007	0.38	-8.3493	5.74556e-90	0.011	0.38	-7.73415	1.57197e-60	0	0.38	-10.2462	4.7672e-27	0.013	0.38	-7.33708	2.85981e-06	0.005	0.38	-8.67298	6.11455e-170	0.005	0.38	-8.4727	1.40691e-220	0	0.38	-8.52086	2.61371e-06	0.005	0.38	-9.08448	0	0.004	0.38	-8.53127	3.05037e-208	0.002	0.38	-8.77943	1.18772e-91
Fibroblast	Pdgfra	0.002	0.399	-9.78799	0	0.015	0.399	-6.51768	3.1229e-05	0.006	0.399	-7.99253	1.32104e-96	0.004	0.399	-7.10619	2.80372e-66	0	0.399	-9.36093	4.25752e-29	0.026	0.399	-5.85926	1.48809e-06	0.005	0.399	-8.07646	2.13262e-181	0.002	0.399	-8.63621	2.52906e-238	0	0.399	-7.63555	5.78918e-07	0.004	0.399	-7.85842	0	0.002	0.399	-9.59483	3.75668e-224	0.006	0.399	-7.49283	1.41981e-96
Fibroblast	Masp1	0.005	0.383	-9.42514	0	0	0.383	-8.34307	3.68595e-05	0.006	0.383	-7.91954	3.08516e-91	0.016	0.383	-7.31465	5.7806e-60	0.008	0.383	-9.07992	1.43831e-26	0.026	0.383	-5.99141	6.3256e-06	0.005	0.383	-8.59619	1.08877e-171	0.004	0.383	-9.47528	1.25878e-224	0	0.383	-8.54952	2.04953e-06	0.004	0.383	-8.70812	0	0.008	0.383	-8.46779	7.35012e-207	0.004	0.383	-8.90367	2.64857e-92
Fibroblast	Thbs4	0.017	0.477	-8.78819	0	0.092	0.477	-6.29124	5.49821e-06	0.018	0.477	-5.61089	3.07667e-119	0.019	0.477	-9.36477	1.91501e-83	0.004	0.477	-10.8336	3.43553e-38	0.077	0.477	-5.39042	6.2805e-08	0.014	0.477	-8.97791	1.03048e-224	0.015	0.477	-8.79697	3.01352e-287	0	0.477	-10.4418	5.34626e-10	0.016	0.477	-8.7383	0	0.014	0.477	-8.78715	4.20955e-272	0.02	0.477	-8.58196	1.59247e-120
Fibroblast	Dpt	0.011	0.562	-9.08	0	0.031	0.562	-8.11823	5.99555e-11	0.012	0.562	-8.86292	1.06166e-158	0.007	0.562	-10.3061	1.73682e-111	0.004	0.562	-10.7028	3.17906e-50	0.077	0.562	-5.95394	2.58373e-12	0.014	0.562	-8.46678	1.4479e-285	0.008	0.562	-9.60415	0	0.027	0.562	-6.47164	4.91881e-13	0.009	0.562	-9.27784	0	0.004	0.562	-9.88569	0	0.009	0.562	-8.5275	2.25277e-159
Fibroblast	Mfap5	0.006	0.467	-9.28991	0	0.031	0.467	-6.74634	3.5848e-07	0.008	0.467	-7.93011	1.80403e-120	0.005	0.467	-9.72475	5.97945e-84	0.024	0.467	-6.6785	8.94465e-35	0	0.467	-8.8347	4.15289e-10	0.004	0.467	-9.73133	8.85265e-226	0.005	0.467	-9.45895	1.542e-289	0.027	0.467	-7.37433	7.6338e-09	0.004	0.467	-9.45687	0	0.005	0.467	-8.51247	2.11736e-272	0	0.467	-12.2704	1.16492e-123
Fibroblast	Bgn	0.022	0.604	-9.20417	0	0.031	0.604	-8.54277	8.54047e-13	0.021	0.604	-8.28934	3.11848e-174	0.026	0.604	-9.09903	3.00076e-121	0.016	0.604	-10.369	9.89166e-56	0.051	0.604	-6.19076	5.10931e-15	0.022	0.604	-8.97098	0	0.023	0.604	-8.86992	0	0	0.604	-11.0599	6.00535e-16	0.027	0.604	-8.69229	0	0.024	0.604	-8.98843	0	0.018	0.604	-10.0334	3.8688e-176
Fibroblast	Serpinf1	0.007	0.581	-9.27222	0	0.031	0.581	-5.92035	1.54038e-11	0.014	0.581	-6.97044	5.66582e-165	0.007	0.581	-8.99354	2.61888e-117	0.024	0.581	-8.02197	2.29568e-51	0.051	0.581	-5.35771	9.67132e-14	0.01	0.581	-8.41984	6.10663e-293	0.017	0.581	-8.42843	0	0.04	0.581	-6.56478	1.13473e-13	0.008	0.581	-8.66738	0	0.007	0.581	-8.92758	0	0.004	0.581	-10.4897	1.34649e-169
Fibroblast	Igfbp6	0.012	0.517	-8.26015	0	0	0.517	-9.19649	8.69415e-10	0.012	0.517	-7.50778	1.42093e-138	0.019	0.517	-8.0702	7.42166e-95	0.012	0.517	-8.1913	8.50957e-43	0.026	0.517	-7.62665	1.45097e-11	0.011	0.517	-8.73778	4.68079e-254	0.013	0.517	-8.24834	0	0.013	0.517	-7.53015	2.48084e-11	0.012	0.517	-8.35045	0	0.017	0.517	-7.85735	9.19177e-293	0.021	0.517	-7.53805	5.58571e-136
Fibroblast	Col3a1	0.027	0.616	-9.72989	0	0.092	0.616	-7.24325	4.77087e-12	0.025	0.616	-8.88468	1.18794e-179	0.018	0.616	-10.0083	2.64403e-127	0.052	0.616	-8.36018	7.41905e-55	0.038	0.616	-7.82369	2.57183e-16	0.022	0.616	-9.28368	0	0.023	0.616	-9.70467	0	0	0.616	-11.5492	1.31686e-16	0.016	0.616	-9.87236	0	0.018	0.616	-9.60699	0	0.025	0.616	-9.55756	4.43897e-180
Fibroblast	Ccdc80	0.007	0.503	-9.11038	0	0.015	0.503	-7.0331	7.84189e-09	0.012	0.503	-8.1412	2.73955e-133	0.002	0.503	-11.244	1.23161e-94	0.004	0.503	-8.8305	1.31374e-41	0.026	0.503	-5.58394	1.37021e-10	0.054	0.503	-5.85422	9.86989e-215	0.012	0.503	-8.89684	0	0	0.503	-9.31524	4.07834e-11	0.006	0.503	-9.32519	0	0.007	0.503	-9.10872	1.64237e-293	0.013	0.503	-8.0903	4.69116e-133
Fibroblast	Aebp1	0.002	0.404	-9.24317	0	0.015	0.404	-6.61178	2.05311e-05	0	0.404	-11.2936	9.85824e-101	0.004	0.404	-9.50557	4.12933e-68	0	0.404	-9.52842	9.59224e-30	0	0.404	-7.85962	1.4177e-07	0.002	0.404	-9.65188	3.22079e-187	0.007	0.404	-7.82921	4.43382e-237	0	0.404	-7.80304	3.59518e-07	0.004	0.404	-8.43778	0	0.006	0.404	-7.53654	2.40614e-223	0.004	0.404	-7.94426	2.60649e-99
Fibroblast	Tnxb	0.013	0.557	-8.62561	0	0.015	0.557	-8.65543	4.57027e-11	0.014	0.557	-8.01288	3.11026e-155	0.009	0.557	-9.6683	1.97961e-109	0.012	0.557	-8.29787	1.23626e-48	0.026	0.557	-6.21008	2.58771e-13	0.011	0.557	-8.45532	6.43361e-283	0.012	0.557	-9.01675	0	0	0.557	-9.64533	1.34025e-13	0.013	0.557	-8.33467	0	0.016	0.557	-8.14343	0	0.014	0.557	-8.14768	1.98412e-155
Fibroblast	Pcolce	0.008	0.529	-8.76301	0	0.031	0.529	-5.75002	2.15329e-09	0.017	0.529	-7.26941	3.49342e-142	0	0.529	-11.9781	1.80056e-102	0.004	0.529	-9.99635	3.06976e-45	0.026	0.529	-7.28093	3.95774e-12	0.008	0.529	-8.6325	1.06392e-264	0.009	0.529	-8.71359	0	0.027	0.529	-7.33803	1.56074e-11	0.009	0.529	-8.38257	0	0.01	0.529	-8.33471	0	0.008	0.529	-8.46631	3.3832e-145
Fibroblast	Fn1	0.051	0.586	-7.93737	0	0.062	0.586	-7.20333	2.79423e-11	0.039	0.586	-7.74966	3.53839e-161	0.028	0.586	-9.12558	4.17691e-115	0.065	0.586	-7.17314	1.17058e-48	0.051	0.586	-5.89367	4.85624e-14	0.009	0.586	-9.30799	0	0.041	0.586	-8.25587	0	0.04	0.586	-7.8375	5.59737e-14	0.026	0.586	-8.60079	0	0.045	0.586	-7.78048	0	0.045	0.586	-7.8347	7.75999e-160
Fibroblast	C1ra	0.003	0.391	-8.37912	0	0	0.391	-7.3458	2.18476e-05	0.004	0.391	-8.05535	1.29391e-94	0	0.391	-10.4732	1.30269e-65	0	0.391	-9.27763	3.40157e-28	0.038	0.391	-4.83653	9.24481e-06	0.004	0.391	-8.2565	2.11406e-177	0.003	0.391	-9.08023	1.31123e-231	0	0.391	-7.55225	1.12466e-06	0.001	0.391	-9.25276	0	0.002	0.391	-8.04444	2.39087e-217	0	0.391	-11.0445	3.70697e-96
Fibroblast	Islr	0.005	0.361	-7.97491	0	0.015	0.361	-5.9072	0.000458275	0.006	0.361	-7.60709	6.52978e-84	0.004	0.361	-8.09525	8.58587e-58	0.008	0.361	-8.09403	3.86782e-24	0	0.361	-7.60232	5.47598e-06	0.003	0.361	-8.90475	1.40592e-160	0.014	0.361	-6.3267	5.77295e-196	0.027	0.361	-4.6897	0.000115067	0.001	0.361	-10.0909	0	0.008	0.361	-6.99992	5.25984e-191	0.007	0.361	-7.51445	1.331e-83
Fibroblast	Fstl1	0.015	0.621	-8.75145	0	0	0.621	-9.67875	2.92139e-14	0.008	0.621	-8.75758	2.37971e-186	0.009	0.621	-8.22987	3.97439e-130	0.008	0.621	-9.68612	3.2792e-59	0.026	0.621	-8.10891	5.52726e-17	0.012	0.621	-8.84035	0	0.011	0.621	-8.67939	0	0.013	0.621	-8.22407	1.60757e-16	0.007	0.621	-9.63817	0	0.014	0.621	-8.90424	0	0.007	0.621	-9.68933	3.7241e-187
Fibroblast	Serping1	0.013	0.616	-9.35355	0	0.031	0.616	-6.46427	3.45762e-13	0.014	0.616	-8.76694	1.7356e-182	0.019	0.616	-9.43045	6.05118e-127	0.012	0.616	-9.08334	5.08799e-58	0	0.616	-10.126	2.35087e-17	0.011	0.616	-9.35286	0	0.012	0.616	-9.24057	0	0.04	0.616	-7.58449	1.31234e-15	0.012	0.616	-9.0021	0	0.02	0.616	-8.04187	0	0.009	0.616	-8.51313	9.45363e-184
Fibroblast	Mgp	0.007	0.45	-9.98046	0	0.031	0.45	-7.47249	1.53211e-06	0.008	0.45	-8.11572	1.26104e-113	0.007	0.45	-9.98604	6.96122e-79	0.012	0.45	-9.42113	5.26943e-34	0.051	0.45	-7.40461	7.58748e-08	0.014	0.45	-8.75808	8.88482e-207	0.01	0.45	-9.11218	2.19684e-270	0	0.45	-9.86537	6.60207e-09	0.007	0.45	-9.68692	0	0.007	0.45	-9.42448	2.24326e-257	0.005	0.45	-9.75646	2.33934e-115
Fibroblast	Col6a1	0.003	0.481	-8.72847	0	0	0.481	-7.88459	2.03858e-08	0.007	0.481	-7.63333	9.3994e-126	0	0.481	-11.012	1.08955e-88	0.008	0.481	-7.88229	2.74466e-38	0.051	0.481	-5.04026	4.39321e-09	0.011	0.481	-7.18984	7.59506e-229	0.002	0.481	-10.1516	0	0	0.481	-8.09104	3.747e-10	0.004	0.481	-8.62877	0	0.007	0.481	-8.07303	3.15945e-281	0.002	0.481	-9.14101	8.80195e-128
Fibroblast	Ptgis	0.007	0.352	-7.2891	0	0	0.352	-7.18774	0.000304607	0.008	0.352	-5.53908	1.68626e-79	0.005	0.352	-6.98923	3.05155e-55	0.012	0.352	-5.83325	1.32296e-22	0.09	0.352	-3.6902	0.00708165	0.005	0.352	-7.29105	7.57576e-154	0.004	0.352	-8.38502	8.67178e-202	0	0.352	-7.39419	2.31183e-05	0.004	0.352	-7.59965	1.9878e-293	0.006	0.352	-7.06566	6.59462e-187	0.002	0.352	-9.18266	9.23295e-83
Fibroblast	Fbn1	0.011	0.532	-8.32165	0	0.046	0.532	-5.19	6.7791e-09	0.006	0.532	-8.14497	6.23463e-147	0.028	0.532	-7.07733	1.56281e-97	0.028	0.532	-8.07883	1.22139e-43	0	0.532	-9.07089	4.92862e-13	0.01	0.532	-8.33149	1.06399e-265	0.012	0.532	-7.70895	0	0.013	0.532	-6.40686	7.51198e-12	0.011	0.532	-8.00981	0	0.011	0.532	-8.3913	0	0.008	0.532	-9.03716	6.8782e-147
Fibroblast	Aspn	0.008	0.542	-9.18913	0	0	0.542	-9.07473	8.56773e-11	0.015	0.542	-6.73117	2.1263e-147	0.007	0.542	-10.0339	4.23902e-105	0.012	0.542	-8.24571	2.01066e-46	0.026	0.542	-6.72307	9.88736e-13	0.008	0.542	-8.61983	8.42068e-274	0.009	0.542	-7.62204	0	0	0.542	-9.28118	7.01586e-13	0.008	0.542	-9.03262	0	0.007	0.542	-9.03985	0	0.007	0.542	-9.35312	2.28828e-151
Fibroblast	Cd34	0.007	0.589	-9.02646	0	0.031	0.589	-7.60379	4.14624e-12	0.011	0.589	-7.99411	2.40397e-170	0.009	0.589	-8.35279	1.81875e-119	0.004	0.589	-10.378	2.78141e-54	0.026	0.589	-7.48441	3.39246e-15	0.011	0.589	-7.76567	0	0.006	0.589	-8.95997	0	0	0.589	-9.2607	3.63553e-15	0.004	0.589	-9.88097	0	0.009	0.589	-8.15186	0	0.006	0.589	-9.21352	2.78751e-172
Fibroblast	Col14a1	0.012	0.396	-7.40803	0	0.031	0.396	-6.87827	9.16329e-05	0.008	0.396	-7.14534	1.33975e-94	0.007	0.396	-7.29705	4.67045e-65	0.012	0.396	-6.88265	1.52661e-27	0.026	0.396	-5.58213	2.12676e-06	0.008	0.396	-7.36367	7.50963e-177	0.011	0.396	-7.2206	1.40738e-226	0	0.396	-8.14024	7.03361e-07	0.006	0.396	-8.11648	0	0.009	0.396	-7.45521	2.74834e-215	0.011	0.396	-7.17899	5.55105e-94
Fibroblast	Col5a2	0.008	0.529	-8.90896	0	0.031	0.529	-6.72977	1.6089e-09	0.009	0.529	-8.42092	1.12737e-144	0.005	0.529	-9.26391	2.27502e-101	0.008	0.529	-8.68399	7.13732e-45	0.026	0.529	-5.69922	6.26749e-12	0.007	0.529	-8.20962	1.00894e-264	0.009	0.529	-8.19571	0	0.027	0.529	-7.04236	1.58259e-11	0.01	0.529	-7.99839	0	0.009	0.529	-7.94391	0	0.005	0.529	-9.0647	2.09932e-146
Fibroblast	Sod3	0.002	0.453	-10.4529	0	0.031	0.453	-6.31445	1.17439e-06	0.011	0.453	-7.20176	4.10562e-114	0.002	0.453	-10.3688	7.19694e-81	0	0.453	-10.0716	1.5261e-35	0.026	0.453	-6.56994	1.00756e-08	0.005	0.453	-8.28525	8.16637e-215	0.003	0.453	-8.94737	4.02852e-280	0	0.453	-8.34623	5.00671e-09	0.001	0.453	-10.4329	0	0.002	0.453	-9.77929	5.06068e-264	0.002	0.453	-10.1575	1.93145e-117
Fibroblast	Col6a2	0.01	0.535	-7.8195	0	0.031	0.535	-7.11917	8.68546e-10	0.014	0.535	-6.81769	3.92162e-145	0.004	0.535	-9.26163	1.21684e-103	0.016	0.535	-7.13488	6.01503e-45	0.026	0.535	-6.86624	1.95288e-12	0.01	0.535	-7.92075	9.9946e-268	0.004	0.535	-9.2928	0	0	0.535	-8.64253	1.49578e-12	0.011	0.535	-7.66345	0	0.009	0.535	-8.47766	0	0.013	0.535	-8.00865	1.6473e-146
Fibroblast	Crispld2	0.003	0.429	-9.08704	0	0	0.429	-8.2928	1.26019e-06	0.004	0.429	-8.17766	7.29282e-108	0.011	0.429	-7.64885	1.72227e-72	0	0.429	-10.2246	1.21897e-32	0.026	0.429	-4.76795	2.43228e-07	0.004	0.429	-8.87323	5.36955e-201	0.006	0.429	-8.47979	8.5995e-258	0	0.429	-8.49925	4.2587e-08	0.005	0.429	-8.54708	0	0.006	0.429	-7.75248	1.46041e-241	0.007	0.429	-7.94288	7.79029e-107
Fibroblast	Mxra8	0.003	0.376	-8.76754	0	0	0.376	-7.07064	6.0327e-05	0.004	0.376	-7.69219	8.98585e-90	0.004	0.376	-7.29401	3.90993e-61	0	0.376	-9.00247	1.3073e-26	0.051	0.376	-5.05318	6.12049e-05	0.004	0.376	-7.55201	1.42774e-168	0.003	0.376	-8.46246	1.52067e-220	0	0.376	-7.2771	3.60704e-06	0.003	0.376	-8.24341	0	0.001	0.376	-10.4355	3.60923e-209	0.001	0.376	-9.54764	6.48498e-91
Fibroblast	Meg3	0.007	0.377	-7.27233	0	0.015	0.377	-6.69699	0.000144949	0.005	0.377	-7.93619	1.16527e-89	0	0.377	-10.7926	1.8832e-62	0.004	0.377	-8.3086	2.62952e-26	0.026	0.377	-5.31353	1.18332e-05	0.006	0.377	-7.95342	1.51675e-167	0.01	0.377	-7.57679	3.1077e-213	0.013	0.377	-6.79691	8.58316e-06	0.002	0.377	-9.41024	0	0.004	0.377	-8.49823	2.66034e-206	0.006	0.377	-7.64211	3.10424e-89
Fibroblast	Col6a3	0.01	0.433	-7.909	0	0	0.433	-7.55995	9.73814e-07	0.005	0.433	-8.23214	5.95096e-109	0.011	0.433	-6.67499	5.45567e-73	0.008	0.433	-8.16095	2.94317e-32	0.026	0.433	-6.46728	6.90169e-08	0.001	0.433	-9.93119	4.52606e-205	0.005	0.433	-7.92477	9.18842e-261	0	0.433	-7.7664	3.16805e-08	0.003	0.433	-8.39914	0	0.006	0.433	-7.27831	5.43353e-244	0.001	0.433	-8.63389	4.18478e-110
Fibroblast	Bicc1	0.015	0.463	-7.35312	0	0.031	0.463	-6.11474	5.20755e-07	0.011	0.463	-7.52422	4.56461e-118	0.011	0.463	-6.97306	4.84214e-81	0.012	0.463	-8.26263	1.28196e-35	0.051	0.463	-5.45282	2.23069e-08	0.009	0.463	-7.27771	4.28607e-218	0.016	0.463	-6.75077	6.35536e-274	0	0.463	-8.14652	2.03184e-09	0.01	0.463	-7.32092	0	0.01	0.463	-7.72042	1.53557e-264	0.013	0.463	-6.66418	9.99692e-117
Fibroblast	Loxl1	0.012	0.374	-6.41289	0	0.031	0.374	-4.90843	0.000583658	0.007	0.374	-7.86061	7.4727e-88	0.032	0.374	-5.66355	5.68942e-54	0.008	0.374	-7.75593	1.54369e-25	0	0.374	-7.77737	1.88683e-06	0.008	0.374	-6.96745	2.03309e-163	0.008	0.374	-7.48046	7.10712e-213	0	0.374	-7.72079	4.34787e-06	0.005	0.374	-7.98121	0	0.008	0.374	-6.88466	9.95299e-200	0.011	0.374	-6.74216	2.45192e-86
Fibroblast	Vcan	0.007	0.35	-7.27478	0	0	0.35	-7.17441	0.000355978	0.005	0.35	-8.34634	4.72025e-81	0.014	0.35	-5.72307	3.98714e-52	0	0.35	-9.10624	7.72759e-24	0	0.35	-7.43744	1.28795e-05	0.005	0.35	-7.99071	6.40143e-153	0.047	0.35	-4.27816	2.48093e-153	0.093	0.35	-3.11634	0.0385937	0.004	0.35	-8.11113	1.09234e-293	0.005	0.35	-7.91671	5.46117e-187	0.011	0.35	-6.27694	2.12711e-78
Fibroblast	Col5a1	0.012	0.477	-7.1726	0	0	0.477	-7.92867	2.7017e-08	0.005	0.477	-8.29668	1.70241e-125	0.009	0.477	-8.81139	7.38788e-86	0.032	0.477	-6.45982	1.50264e-35	0.038	0.477	-4.61122	5.00601e-09	0.013	0.477	-7.04822	2.01136e-225	0.019	0.477	-6.56691	5.31217e-283	0	0.477	-8.13512	5.17678e-10	0.015	0.477	-7.01656	0	0.021	0.477	-6.50475	2.00391e-265	0.017	0.477	-6.77063	1.65887e-121
Fibroblast	Ntn1	0.009	0.374	-7.13612	0	0	0.374	-7.2087	6.77716e-05	0.007	0.374	-7.93645	4.07195e-88	0	0.374	-10.3361	7.91653e-62	0.004	0.374	-8.38481	5.09029e-26	0.013	0.374	-5.08193	7.42206e-06	0.006	0.374	-7.49438	5.85365e-166	0.011	0.374	-6.7621	5.32363e-210	0.013	0.374	-6.63157	1.05811e-05	0.006	0.374	-7.24037	0	0.006	0.374	-7.16565	5.52615e-202	0.009	0.374	-6.76306	5.64148e-87
Fibroblast	Clmp	0.022	0.463	-6.6145	0	0	0.463	-7.90257	8.65302e-08	0.018	0.463	-6.29649	5.61808e-115	0.035	0.463	-5.72326	2.18822e-75	0.056	0.463	-5.052	4.89813e-31	0.026	0.463	-6.33273	3.80609e-09	0.017	0.463	-6.43912	4.00444e-212	0.023	0.463	-6.17271	5.09418e-267	0.04	0.463	-4.98254	5.17216e-08	0.011	0.463	-6.95742	0	0.015	0.463	-6.99206	3.34351e-259	0.015	0.463	-6.87331	2.10495e-116
Fibroblast	Col15a1	0.006	0.466	-8.50855	0	0.031	0.466	-4.61182	1.08091e-06	0.008	0.466	-7.76635	4.90008e-120	0.012	0.466	-7.43211	4.95583e-82	0.004	0.466	-8.60223	7.72445e-37	0	0.466	-8.39067	4.58283e-10	0.009	0.466	-7.69014	8.5201e-221	0.004	0.466	-9.14515	6.20029e-290	0	0.466	-8.33409	1.43707e-09	0.005	0.466	-8.83994	0	0.002	0.466	-8.81704	5.51541e-274	0.007	0.466	-7.77503	1.49984e-120
Fibroblast	Timp2	0.017	0.612	-7.88955	0	0	0.612	-9.02251	7.75062e-14	0.021	0.612	-7.34809	3.69625e-178	0.018	0.612	-7.91067	1.53599e-125	0.056	0.612	-6.56262	1.17776e-53	0.038	0.612	-6.98541	3.82705e-16	0.025	0.612	-7.09225	0	0.016	0.612	-7.99998	0	0.013	0.612	-8.43638	4.79909e-16	0.027	0.612	-7.01076	0	0.03	0.612	-6.87418	0	0.024	0.612	-6.74033	4.75738e-177
Fibroblast	Prelp	0.007	0.464	-8.01498	0	0.015	0.464	-7.50036	2.00778e-07	0.025	0.464	-5.95284	1.70429e-112	0.009	0.464	-7.89018	6.13743e-82	0.012	0.464	-7.24208	1.42487e-35	0.026	0.464	-6.89871	3.53967e-09	0.024	0.464	-6.12815	2.45606e-207	0.03	0.464	-6.70803	9.72413e-262	0.08	0.464	-4.7648	5.40823e-07	0.028	0.464	-6.18706	0	0.015	0.464	-6.7436	6.71573e-259	0.02	0.464	-6.31204	2.5022e-114
Fibroblast	Rarres2	0.003	0.391	-9.16889	0	0	0.391	-7.56478	2.08257e-05	0.007	0.391	-6.52577	5.66636e-93	0.005	0.391	-8.97982	1.53489e-64	0.004	0.391	-8.65066	7.27713e-28	0	0.391	-7.82782	4.37654e-07	0.004	0.391	-8.35357	2.02421e-177	0.003	0.391	-8.52969	8.76307e-232	0	0.391	-7.77123	1.06451e-06	0.001	0.391	-9.5231	0	0	0.391	-12.5543	8.36303e-221	0.004	0.391	-9.13043	4.02421e-95
Fibroblast	C1s1	0.004	0.391	-7.99538	0	0.062	0.391	-3.73216	0.00200873	0.009	0.391	-6.79252	1.58544e-92	0	0.391	-10.57	9.01551e-66	0.016	0.391	-7.59247	1.14348e-26	0.026	0.391	-5.09094	3.71633e-06	0.002	0.391	-8.53077	1.2019e-178	0.007	0.391	-7.30486	5.877e-227	0	0.391	-7.64905	1.06451e-06	0.004	0.391	-8.73258	0	0.002	0.391	-9.81474	7.58071e-219	0.005	0.391	-7.46626	2.50415e-94
Fibroblast	Lama2	0.023	0.467	-6.5689	0	0.015	0.467	-7.15912	1.47204e-07	0.013	0.467	-7.25112	5.12058e-119	0.012	0.467	-6.81885	6.50314e-82	0.008	0.467	-7.983	1.42493e-36	0.013	0.467	-7.47288	1.00798e-09	0.012	0.467	-6.92302	7.01285e-219	0.019	0.467	-6.30162	3.16135e-274	0	0.467	-8.14902	1.30701e-09	0.016	0.467	-6.85535	0	0.022	0.467	-6.62498	3.76737e-257	0.02	0.467	-6.33359	4.57185e-116
Fibroblast	Nupr1	0.024	0.459	-6.96617	0	0.108	0.459	-4.88516	5.2123e-05	0.036	0.459	-6.1981	3.0685e-108	0.093	0.459	-5.19206	5.95636e-63	0.036	0.459	-6.31841	9.75465e-33	0.026	0.459	-7.24126	5.39781e-09	0.016	0.459	-6.99856	1.16698e-210	0.061	0.459	-5.56321	2.32087e-229	0.093	0.459	-4.88911	1.76575e-06	0.011	0.459	-8.18962	0	0.015	0.459	-7.11942	1.89224e-256	0.014	0.459	-6.78416	5.31151e-115
Fibroblast	Angptl2	0.006	0.4	-8.9085	0	0.031	0.4	-4.66582	0.00011953	0.042	0.4	-4.90202	1.16181e-83	0.005	0.4	-8.8598	1.00833e-66	0.004	0.4	-8.32178	7.01456e-29	0.013	0.4	-6.43299	5.2359e-07	0.052	0.4	-4.37313	5.47389e-145	0.013	0.4	-7.19246	2.87893e-228	0	0.4	-7.88432	5.0349e-07	0.027	0.4	-5.67844	0	0.015	0.4	-7.02587	6.04146e-213	0.024	0.4	-5.87479	1.82178e-90
Fibroblast	Abi3bp	0.051	0.486	-6.01691	0	0.015	0.486	-7.61274	3.1919e-08	0.023	0.486	-6.69476	1.45937e-122	0.13	0.486	-3.98231	2.21965e-60	0.06	0.486	-5.67453	5.928e-34	0.154	0.486	-4.02201	2.90092e-06	0.046	0.486	-5.47224	2.15117e-206	0.113	0.486	-4.22455	5.69516e-206	0.107	0.486	-4.83877	2.19062e-07	0.052	0.486	-5.27155	0	0.055	0.486	-5.26693	2.49412e-241	0.041	0.486	-5.77139	4.40398e-116
Fibroblast	Lpar1	0.039	0.468	-5.87419	0	0.031	0.468	-5.17571	4.65956e-07	0.027	0.468	-6.00525	3.64588e-114	0.023	0.468	-6.321	8.56657e-80	0.048	0.468	-5.40549	1.47932e-32	0.026	0.468	-6.27599	2.22284e-09	0.031	0.468	-5.47449	8.09023e-205	0.041	0.468	-5.49802	3.86592e-254	0.08	0.468	-4.17811	4.35534e-07	0.039	0.468	-5.35805	0	0.036	0.468	-5.67969	4.08966e-244	0.05	0.468	-4.8935	1.11291e-105
Fibroblast	Fbln2	0.004	0.444	-9.31459	0	0.015	0.444	-7.05311	9.88304e-07	0.004	0.444	-7.98275	3.80409e-113	0.002	0.444	-10.169	1.70737e-78	0.008	0.444	-8.46336	1.20063e-33	0	0.444	-8.13936	3.94657e-09	0.007	0.444	-7.41259	3.94998e-207	0.029	0.444	-5.85176	5.33822e-245	0.093	0.444	-4.27017	7.35626e-06	0.006	0.444	-8.1821	0	0.007	0.444	-7.19283	2.64635e-251	0.009	0.444	-6.82546	7.23817e-111
Fibroblast	Sparc	0.035	0.697	-8.40633	0	0.031	0.697	-9.21434	1.53432e-17	0.063	0.697	-7.47096	3.76568e-212	0.039	0.697	-7.7692	1.99557e-153	0.02	0.697	-9.83123	4.46265e-72	0.026	0.697	-7.8051	1.48475e-21	0.391	0.697	-3.94871	2.01609e-223	0.132	0.697	-6.47219	0	0.2	0.697	-5.9023	5.36434e-17	0.167	0.697	-5.67687	0	0.178	0.697	-5.59544	0	0.172	0.697	-5.68062	5.4676e-186
Fibroblast	Igfbp4	0.064	0.527	-6.47434	0	0.062	0.527	-6.95325	9.58247e-09	0.034	0.527	-6.78519	1.40291e-135	0.007	0.527	-10.3285	1.61207e-100	0.04	0.527	-6.72896	2.05702e-41	0.026	0.527	-7.99256	4.73543e-12	0.11	0.527	-4.72991	7.90894e-195	0.086	0.527	-5.66896	1.42038e-268	0.053	0.527	-6.60432	1.024e-10	0.17	0.527	-4.35899	3.77226e-276	0.191	0.527	-4.37874	6.17982e-185	0.171	0.527	-4.58215	3.67704e-96
Fibroblast	Eln	0.018	0.426	-7.84784	0	0	0.426	-8.9809	1.62819e-06	0.043	0.426	-5.68882	1.53759e-91	0.099	0.426	-5.42983	2.00817e-52	0.016	0.426	-7.78467	1.3829e-30	0.103	0.426	-4.88725	4.60132e-05	0.069	0.426	-4.96377	7.88445e-149	0.251	0.426	-3.52693	1.7077e-75	0.28	0.426	-3.30118	1	0.071	0.426	-5.13821	4.18864e-265	0.065	0.426	-5.64127	2.43059e-185	0.108	0.426	-4.5157	2.24058e-70
Fibroblast	Rhoj	0.008	0.455	-7.85986	0	0	0.455	-7.62511	1.70572e-07	0.02	0.455	-6.29717	2.78174e-111	0.019	0.455	-6.3469	5.89079e-77	0.004	0.455	-7.90536	2.50006e-35	0.051	0.455	-4.31155	1.35141e-07	0.005	0.455	-7.34578	4.62594e-215	0.01	0.455	-7.3788	5.55413e-274	0.067	0.455	-5.11945	3.33561e-07	0.013	0.455	-6.54964	0	0.013	0.455	-6.07652	5.48288e-253	0.019	0.455	-6.49574	4.086e-112
Fibroblast	Zeb1	0.006	0.465	-7.84882	0	0	0.465	-7.43508	7.14202e-08	0.018	0.465	-5.73225	4.9759e-115	0.021	0.465	-6.39363	1.16519e-79	0.012	0.465	-7.38643	5.87735e-36	0	0.465	-7.69812	5.05636e-10	0.007	0.465	-7.07811	5.26353e-221	0.008	0.465	-7.22782	2.97315e-284	0	0.465	-7.64153	1.5798e-09	0.008	0.465	-7.19282	0	0.008	0.465	-7.16559	1.61081e-267	0.005	0.465	-7.36727	1.08019e-120
Fibroblast	Plpp1	0.036	0.447	-5.85227	0	0.108	0.447	-4.97113	0.000130737	0.031	0.447	-5.47709	6.78437e-104	0.051	0.447	-5.48032	8.86364e-68	0.077	0.447	-4.99112	1.88385e-27	0.077	0.447	-3.9074	2.24717e-06	0.016	0.447	-6.5875	1.51776e-202	0.028	0.447	-6.08852	3.78632e-249	0.027	0.447	-5.98563	5.66141e-08	0.022	0.447	-6.20068	0	0.04	0.447	-5.49564	7.90548e-224	0.03	0.447	-5.26804	3.77981e-104
Fibroblast	Loxl2	0.014	0.377	-6.63324	0	0	0.377	-7.24146	5.62491e-05	0.015	0.377	-6.2134	1.09362e-85	0.019	0.377	-5.77624	1.79873e-57	0.028	0.377	-5.7972	7.85808e-24	0.026	0.377	-6.33961	9.20198e-06	0.011	0.377	-6.02354	4.15334e-162	0.019	0.377	-5.80914	1.84624e-202	0	0.377	-7.44791	3.3287e-06	0.031	0.377	-5.15146	2.63287e-276	0.098	0.377	-3.09656	1.9609e-118	0.089	0.377	-3.50381	2.03078e-59
Fibroblast	Thy1	0.012	0.383	-7.21976	0	0	0.383	-7.55131	3.86408e-05	0.005	0.383	-8.20695	1.45139e-91	0	0.383	-10.6787	1.0454e-63	0.012	0.383	-6.71388	5.14657e-26	0.026	0.383	-4.69543	1.03518e-05	0.013	0.383	-6.90962	1.11088e-165	0.007	0.383	-7.67759	1.95641e-220	0	0.383	-7.75776	2.16358e-06	0.062	0.383	-4.30061	6.45163e-233	0.093	0.383	-3.9179	9.98582e-133	0.11	0.383	-3.59516	2.78746e-56
Fibroblast	Lgals1	0.073	0.848	-7.10488	0	0.046	0.848	-7.38178	1.08849e-26	0.053	0.848	-6.95733	0	0.016	0.848	-8.89075	1.32549e-224	0.048	0.848	-7.99393	8.16176e-104	0.077	0.848	-6.86541	4.91309e-32	0.039	0.848	-7.53715	0	0.077	0.848	-6.79874	0	0.08	0.848	-6.93695	1.03446e-30	0.2	0.848	-5.02277	0	0.172	0.848	-5.48754	0	0.226	0.848	-4.87395	6.17984e-277
Fibroblast	Fhl1	0.11	0.378	-3.67536	3.11613e-184	0.046	0.378	-4.90006	0.000890633	0.049	0.378	-4.46505	1.43396e-73	0.058	0.378	-4.34007	1.93052e-48	0.137	0.378	-3.17404	1.71004e-13	0.051	0.378	-4.9651	5.45515e-05	0.042	0.378	-4.56668	6.54449e-140	0.031	0.378	-5.20861	4.65025e-191	0.04	0.378	-4.63829	6.1591e-05	0.04	0.378	-4.68354	1.19522e-260	0.052	0.378	-4.4815	4.4687e-161	0.064	0.378	-4.00594	3.75788e-68
Fibroblast	Il11ra1	0.097	0.554	-5.18491	0	0.015	0.554	-7.85592	5.94524e-11	0.098	0.554	-4.7627	1.49394e-126	0.058	0.554	-5.7372	1.23579e-97	0.097	0.554	-5.6202	6.4319e-41	0.077	0.554	-4.62748	2.58065e-11	0.181	0.554	-3.64128	5.50496e-174	0.135	0.554	-4.35411	2.17117e-253	0.093	0.554	-5.04488	7.46835e-11	0.185	0.554	-3.71068	8.77908e-288	0.184	0.554	-3.93352	1.6083e-209	0.197	0.554	-3.88896	5.05317e-100
Fibroblast	Selenom	0.034	0.439	-5.49205	0	0	0.439	-7.31993	5.94064e-07	0.013	0.439	-6.72712	4.1495e-108	0.009	0.439	-7.41132	1.46752e-75	0.028	0.439	-6.26618	4.35356e-31	0.051	0.439	-4.58729	2.9427e-07	0.016	0.439	-6.21749	1.10045e-197	0.043	0.439	-4.67748	7.56766e-226	0.08	0.439	-4.13923	3.55782e-06	0.042	0.439	-4.5927	0	0.054	0.439	-4.49634	2.5035e-204	0.064	0.439	-4.15381	1.38801e-89
Fibroblast	Axl	0.084	0.512	-4.8144	0	0.077	0.512	-4.18357	3.74744e-07	0.025	0.512	-6.12512	3.92689e-132	0.026	0.512	-6.86581	5.54839e-92	0.093	0.512	-5.09488	5.22855e-35	0.064	0.512	-4.80968	4.31452e-10	0.063	0.512	-4.51318	6.5282e-211	0.054	0.512	-4.98851	1.41604e-278	0.107	0.512	-3.73995	5.43026e-08	0.07	0.512	-4.38062	0	0.101	0.512	-4.14336	1.24866e-226	0.097	0.512	-3.97308	4.63041e-106
Fibroblast	Ctsl	0.08	0.527	-4.92808	0	0.031	0.527	-6.52872	1.93727e-09	0.052	0.527	-5.49319	5.32733e-130	0.067	0.527	-5.20988	3.05317e-87	0.093	0.527	-4.59364	2.76448e-36	0.115	0.527	-4.78315	1.47984e-09	0.106	0.527	-3.83156	1.05861e-193	0.076	0.527	-4.97396	2.31947e-275	0.12	0.527	-4.11603	9.44484e-09	0.1	0.527	-4.12971	0	0.197	0.527	-2.97147	3.79478e-169	0.089	0.527	-4.58828	6.2718e-118
Fibroblast	Pmp22	0.136	0.555	-4.5034	0	0.062	0.555	-6.23472	6.27106e-10	0.028	0.555	-6.41879	1.45201e-149	0.011	0.555	-8.86793	1.9236e-108	0.121	0.555	-4.85869	4.87967e-39	0.026	0.555	-6.95121	1.9368e-13	0.073	0.555	-4.49364	2.84644e-235	0.016	0.555	-7.37987	0	0.013	0.555	-6.63033	4.69512e-13	0.124	0.555	-4.17094	0	0.238	0.555	-3.19116	1.6579e-176	0.206	0.555	-3.33749	3.46502e-96
Fibroblast	Selenop	0.015	0.551	-7.28009	0	0	0.551	-7.93249	3.7418e-11	0.018	0.551	-6.5638	1.36935e-150	0.018	0.551	-6.96119	4.6831e-105	0.036	0.551	-5.89335	2.8664e-45	0.026	0.551	-6.7457	3.20191e-13	0.006	0.551	-7.48524	2.66165e-280	0.004	0.551	-8.793	0	0	0.551	-8.13894	2.71097e-13	0.006	0.551	-8.24013	0	0.009	0.551	-7.48369	0	0.009	0.551	-7.27092	1.10184e-153
Fibroblast	Mmp2	0.361	0.526	-3.25802	6.02801e-152	0.292	0.526	-3.59165	0.00113582	0.346	0.526	-2.90065	1.64111e-54	0.312	0.526	-3.512	1.20029e-45	0.343	0.526	-3.16473	1.25842e-17	0.231	0.526	-3.69472	2.78018e-06	0.133	0.526	-4.24096	2.63281e-184	0.101	0.526	-5.01406	6.18336e-257	0.04	0.526	-7.11414	4.59616e-11	0.18	0.526	-3.99851	3.95119e-269	0.154	0.526	-4.2585	6.77794e-207	0.195	0.526	-3.94879	8.94747e-90
Fibroblast	Plpp3	0.266	0.63	-4.29105	0	0.154	0.63	-5.24362	2.08598e-11	0.25	0.63	-4.02124	9.10426e-125	0.525	0.63	-2.89497	1.1675e-47	0.339	0.63	-3.99215	3.06697e-35	0.526	0.63	-3.04445	1.79863e-05	0.241	0.63	-3.75021	9.05096e-209	0.459	0.63	-2.76895	4.44355e-146	0.413	0.63	-2.88089	2.69435e-06	0.138	0.63	-4.59755	0	0.221	0.63	-4.01365	4.36726e-259	0.174	0.63	-4.51924	2.77629e-143
Fibroblast	Col4a1	0.018	0.533	-7.18906	0	0	0.533	-8.23768	1.93634e-10	0.011	0.533	-7.38383	6.82296e-146	0.007	0.533	-8.03818	4.51012e-102	0.04	0.533	-6.76685	1.39591e-42	0.026	0.533	-6.66784	2.35805e-12	0.026	0.533	-5.74998	1.13461e-251	0.013	0.533	-7.23401	0	0	0.533	-8.44413	1.78866e-12	0.019	0.533	-6.48251	0	0.02	0.533	-6.85623	0	0.014	0.533	-7.25735	6.30533e-145
Fibroblast	Adamts2	0.107	0.359	-2.65267	9.44248e-153	0.046	0.359	-3.88329	0.0060471	0.049	0.359	-4.00144	1.60882e-66	0.137	0.359	-2.21734	1.65304e-24	0.145	0.359	-2.06929	5.24046e-09	0.167	0.359	-2.34467	1	0.022	0.359	-5.29345	2.37647e-143	0.037	0.359	-4.2877	6.43969e-168	0.08	0.359	-2.74812	0.0208477	0.02	0.359	-5.40637	1.9943e-274	0.022	0.359	-5.31112	1.48687e-174	0.053	0.359	-3.5085	1.3689e-63
Fibroblast	Emp3	0.004	0.642	-9.10756	0	0	0.642	-8.11655	2.81838e-15	0.009	0.642	-7.60905	5.76262e-196	0.002	0.642	-9.19268	3.74047e-139	0	0.642	-10.0484	1.86151e-63	0	0.642	-8.37958	7.57053e-19	0.005	0.642	-8.21082	0	0.013	0.642	-7.57579	0	0.027	0.642	-5.84143	3.00045e-17	0.004	0.642	-8.76253	0	0.01	0.642	-8.02629	0	0.015	0.642	-6.84101	3.86759e-194
Fibroblast	Hspg2	0.03	0.466	-5.7746	0	0.031	0.466	-5.71848	4.04407e-07	0.019	0.466	-6.39203	2.54892e-116	0.032	0.466	-5.42929	9.81443e-77	0.02	0.466	-6.02109	4.54704e-35	0.026	0.466	-5.19216	4.00832e-09	0.049	0.466	-4.46251	2.27667e-188	0.1	0.466	-3.93342	1.21754e-200	0.067	0.466	-4.62864	1.40679e-07	0.089	0.466	-3.78579	3.45218e-285	0.113	0.466	-3.65613	4.78763e-179	0.09	0.466	-3.90492	3.98403e-91
Fibroblast	Dpysl2	0.023	0.732	-7.17393	0	0	0.732	-8.51028	4.66593e-20	0.017	0.732	-6.70155	1.24456e-240	0.016	0.732	-7.95718	4.77344e-172	0.044	0.732	-5.57408	5.66861e-76	0.064	0.732	-5.53661	5.09548e-23	0.019	0.732	-7.02811	0	0.027	0.732	-6.55295	0	0.053	0.732	-5.60573	4.91683e-22	0.029	0.732	-6.56164	0	0.025	0.732	-6.82325	0	0.082	0.732	-4.68729	1.25073e-220
Fibroblast	Lrp1	0.227	0.574	-3.70106	0	0.246	0.574	-2.83315	2.36929e-05	0.233	0.574	-3.23279	1.22353e-97	0.271	0.574	-3.25155	4.41793e-64	0.31	0.574	-3.22172	1.1778e-26	0.346	0.574	-2.49939	7.4104e-05	0.285	0.574	-2.69176	7.90764e-137	0.205	0.574	-3.65885	4.4836e-228	0.16	0.574	-3.87342	7.91918e-10	0.183	0.574	-3.58632	0	0.197	0.574	-3.66415	1.37177e-221	0.161	0.574	-3.72899	1.18064e-115
Fibroblast	Sparcl1	0.013	0.531	-7.8867	0	0.031	0.531	-5.47122	3.11444e-09	0.005	0.531	-9.62127	4.08386e-147	0.005	0.531	-7.95098	1.75612e-101	0.008	0.531	-8.91288	3.71808e-45	0	0.531	-9.13295	5.92898e-13	0.007	0.531	-8.69889	9.36678e-267	0.009	0.531	-8.76495	0	0	0.531	-9.07637	2.37845e-12	0.009	0.531	-8.00359	0	0.01	0.531	-8.61043	0	0.013	0.531	-7.35865	8.51272e-144
Fibroblast	Atf5	0.223	0.39	-2.39605	1.45372e-86	0.262	0.39	-2.25432	1	0.113	0.39	-3.26901	8.22645e-56	0.162	0.39	-2.94596	6.74705e-30	0.262	0.39	-2.48838	6.2004e-06	0.205	0.39	-2.15769	1	0.06	0.39	-3.99042	5.87467e-132	0.079	0.39	-3.91552	5.31513e-154	0.093	0.39	-4.09762	0.000750632	0.057	0.39	-4.32354	7.03764e-246	0.065	0.39	-4.23602	2.23881e-157	0.108	0.39	-3.28512	1.10805e-56
Fibroblast	Vim	0.015	0.964	-9.33869	0	0.031	0.964	-7.27128	1.13982e-35	0.021	0.964	-8.29233	0	0.012	0.964	-9.85833	2.10325e-288	0.004	0.964	-11.7525	1.53411e-136	0.026	0.964	-7.44118	3.48318e-43	0.014	0.964	-9.46781	0	0.009	0.964	-10.5155	0	0	0.964	-10.8764	8.51775e-42	0.008	0.964	-10.4709	0	0.016	0.964	-9.24073	0	0.012	0.964	-8.8742	0
Fibroblast	Fgfr1	0.049	0.488	-5.10233	0	0.031	0.488	-4.88829	1.05462e-07	0.032	0.488	-5.13059	4.50764e-118	0.042	0.488	-5.6997	2.4575e-81	0.069	0.488	-4.635	4.54324e-33	0.077	0.488	-4.36276	1.42921e-08	0.169	0.488	-2.56157	1.13301e-120	0.103	0.488	-3.78694	4.89656e-213	0.053	0.488	-4.39563	1.30699e-08	0.11	0.488	-3.4245	2.93532e-279	0.111	0.488	-3.47943	4.30812e-193	0.109	0.488	-3.47415	2.17472e-91
Fibroblast	Dpysl3	0.075	0.498	-5.15717	0	0.015	0.498	-7.44515	1.12651e-08	0.058	0.498	-5.28211	1.88292e-115	0.104	0.498	-4.80802	3.11748e-71	0.125	0.498	-4.2987	2.67272e-29	0.064	0.498	-5.70148	1.56555e-09	0.119	0.498	-3.66172	2.61118e-163	0.227	0.498	-3.05653	1.48154e-138	0.253	0.498	-2.70419	0.0028549	0.19	0.498	-3.20294	1.17646e-211	0.161	0.498	-3.74585	3.90645e-174	0.237	0.498	-3.05482	2.69337e-63
Fibroblast	Celf2	0.205	0.69	-4.21231	0	0.369	0.69	-2.93971	9.9942e-10	0.174	0.69	-4.00371	9.17299e-174	0.188	0.69	-4.2614	3.0496e-124	0.198	0.69	-4.40865	7.29209e-57	0.103	0.69	-5.02362	3.80938e-19	0.18	0.69	-3.60565	5.34944e-284	0.202	0.69	-3.98528	0	0.133	0.69	-3.90134	1.49834e-16	0.204	0.69	-3.596	0	0.154	0.69	-4.27641	0	0.177	0.69	-3.78895	2.90522e-169
Fibroblast	Fndc3b	0.062	0.484	-4.67561	0	0.046	0.484	-4.0367	9.65507e-07	0.083	0.484	-3.73048	1.1814e-97	0.023	0.484	-6.48259	1.93862e-84	0.093	0.484	-4.57475	5.87642e-31	0.051	0.484	-5.13145	2.93399e-09	0.125	0.484	-3.03722	8.4624e-147	0.082	0.484	-3.94546	5.82559e-226	0.08	0.484	-4.13768	9.80529e-08	0.105	0.484	-3.35291	1.91164e-278	0.148	0.484	-3.04598	4.41307e-164	0.152	0.484	-3.13001	1.05035e-78
Fibroblast	Fbln1	0.132	0.377	-4.06576	2.81096e-161	0.138	0.377	-4.36068	0.130606	0.034	0.377	-5.73506	7.91665e-79	0.037	0.377	-6.42437	6.0966e-54	0.097	0.377	-4.2459	5.6519e-17	0.051	0.377	-5.76775	5.66423e-05	0.034	0.377	-5.34598	1.12258e-145	0.124	0.377	-3.71938	1.34652e-113	0.107	0.377	-4.43771	0.00427173	0.116	0.377	-3.66823	1.95345e-161	0.203	0.377	-3.03984	2.04722e-65	0.257	0.377	-2.61509	8.87999e-21
Fibroblast	Rbms3	0.077	0.539	-4.92505	0	0.108	0.539	-4.13628	1.00278e-07	0.057	0.539	-5.35405	2.08885e-133	0.058	0.539	-5.63431	5.72753e-93	0.105	0.539	-3.91258	2.80935e-35	0.064	0.539	-6.52916	1.39784e-11	0.142	0.539	-3.44755	3.43866e-179	0.119	0.539	-4.05316	6.08026e-248	0.053	0.539	-5.50049	3.26383e-11	0.19	0.539	-3.02044	1.83019e-252	0.194	0.539	-3.20374	3.52157e-182	0.23	0.539	-2.91753	2.06338e-79
Fibroblast	Timp3	0.034	0.474	-6.06507	0	0.015	0.474	-6.35226	1.03614e-07	0.032	0.474	-6.04685	1.57309e-114	0.025	0.474	-7.07421	2.63486e-81	0.028	0.474	-6.59958	2.09018e-35	0.077	0.474	-5.04394	6.4349e-08	0.065	0.474	-4.49649	8.54181e-182	0.061	0.474	-5.03845	1.15528e-238	0.093	0.474	-4.66039	4.35592e-07	0.049	0.474	-5.25438	0	0.178	0.474	-2.77179	4.7008e-127	0.145	0.474	-3.55508	8.80351e-76
Fibroblast	Htra1	0.042	0.41	-5.3174	0	0.062	0.41	-3.12439	0.00101991	0.033	0.41	-5.74484	1.10089e-90	0.032	0.41	-6.29992	4.46205e-63	0.04	0.41	-5.38065	3.36418e-26	0.026	0.41	-6.77556	5.35124e-07	0.246	0.41	-2.07633	4.47904e-48	0.163	0.41	-3.25849	9.28235e-113	0.133	0.41	-3.54113	0.00193798	0.133	0.41	-3.21849	1.88328e-173	0.211	0.41	-2.5576	2.18955e-77	0.181	0.41	-2.84728	5.25039e-45
Fibroblast	Ifngr1	0.09	0.494	-4.1588	0	0.108	0.494	-4.07983	2.64651e-06	0.046	0.494	-4.80708	1.23479e-116	0.044	0.494	-5.64095	7.54013e-83	0.089	0.494	-3.84081	3.57916e-31	0.051	0.494	-5.14054	1.00316e-09	0.068	0.494	-3.66636	1.10234e-188	0.089	0.494	-3.87144	5.95551e-230	0.04	0.494	-5.01819	1.62486e-09	0.074	0.494	-3.88325	0	0.113	0.494	-3.39005	7.77806e-197	0.107	0.494	-3.14458	1.00168e-91
Fibroblast	Mir99ahg	0.186	0.446	-3.26013	8.0365e-177	0.215	0.446	-3.46083	0.0342165	0.125	0.446	-3.30254	1.61528e-70	0.259	0.446	-2.56506	4.46818e-27	0.21	0.446	-3.0783	2.20439e-15	0.308	0.446	-1.97672	1	0.179	0.446	-2.52603	1.16962e-92	0.229	0.446	-2.71608	1.7981e-97	0.293	0.446	-2.0846	1	0.189	0.446	-2.59947	8.19772e-149	0.154	0.446	-3.13626	3.39757e-132	0.214	0.446	-2.42314	4.14409e-45
Fibroblast	Tgfbr3	0.098	0.413	-3.87592	2.98763e-236	0.154	0.413	-3.15513	0.0334273	0.03	0.413	-5.38528	1.84732e-92	0.037	0.413	-4.838	3.45483e-61	0.097	0.413	-3.60753	1.56469e-20	0.013	0.413	-6.15019	1.79336e-07	0.098	0.413	-3.1753	1.10755e-119	0.128	0.413	-3.06225	1.11279e-131	0.04	0.413	-3.90719	9.0508e-06	0.157	0.413	-2.66314	1.66018e-148	0.175	0.413	-2.58337	5.48359e-96	0.18	0.413	-2.40421	4.61501e-43
Fibroblast	Ecm1	0.197	0.495	-3.63754	2.35814e-225	0.092	0.495	-3.96401	4.27648e-06	0.202	0.495	-3.27025	1.19335e-70	0.06	0.495	-5.21447	1.81821e-78	0.242	0.495	-3.60537	3.80892e-20	0.077	0.495	-5.06338	5.97382e-09	0.39	0.495	-1.74513	1.39371e-37	0.215	0.495	-3.29084	1.63189e-145	0.173	0.495	-3.19587	1.65261e-05	0.282	0.495	-2.53371	1.0682e-131	0.341	0.495	-2.36842	6.35139e-74	0.321	0.495	-2.50066	1.83855e-41
Fibroblast	Tgfbi	0.051	0.468	-4.90379	0	0.062	0.468	-5.36381	1.80652e-06	0.221	0.468	-2.34142	1.46033e-50	0.011	0.468	-8.04068	4.52101e-83	0.056	0.468	-4.79083	2.01556e-31	0.026	0.468	-5.51935	2.92253e-09	0.349	0.468	-1.14149	6.25579e-27	0.066	0.468	-4.55124	2.80666e-229	0.04	0.468	-5.35875	1.96907e-08	0.211	0.468	-2.50035	1.16992e-154	0.238	0.468	-2.414	8.88821e-99	0.207	0.468	-2.51906	1.06901e-54
Fibroblast	Lamb2	0.136	0.42	-3.45996	1.61927e-201	0.123	0.42	-4.11805	0.00236318	0.125	0.42	-3.02687	2.98614e-62	0.132	0.42	-3.34806	2.84368e-43	0.133	0.42	-3.41063	1.8674e-18	0.103	0.42	-3.74776	6.33924e-05	0.113	0.42	-2.86546	3.00786e-113	0.122	0.42	-3.18576	1.84388e-142	0.107	0.42	-3.11079	0.000416412	0.167	0.42	-2.5147	2.46119e-145	0.146	0.42	-3.00918	6.76719e-121	0.168	0.42	-2.69065	7.91439e-51
Fibroblast	Txndc5	0.208	0.395	-2.57498	2.34867e-109	0.231	0.395	-2.52627	1	0.132	0.395	-2.74748	1.05301e-51	0.479	0.395	-0.909295	1	0.242	0.395	-2.41365	8.78192e-08	0.346	0.395	-1.10696	1	0.13	0.395	-2.52031	1.25583e-89	0.21	0.395	-2.1926	8.53819e-72	0.267	0.395	-2.18574	1	0.143	0.395	-2.51062	5.00545e-143	0.137	0.395	-2.67826	5.94506e-106	0.141	0.395	-2.76851	3.83748e-50
Fibroblast	Ldlrad4	0.085	0.486	-4.16433	0	0.108	0.486	-4.37025	5.23069e-06	0.104	0.486	-3.34455	8.69598e-90	0.023	0.486	-6.91913	2.84895e-85	0.117	0.486	-3.58519	1.90106e-27	0.077	0.486	-4.74751	1.31078e-08	0.116	0.486	-2.85353	2.3912e-146	0.041	0.486	-4.86561	4.1516e-265	0	0.486	-7.80912	2.15301e-10	0.172	0.486	-2.43253	1.23111e-194	0.194	0.486	-2.35292	1.82753e-124	0.194	0.486	-2.48442	3.5371e-62
Fibroblast	Wwtr1	0.121	0.432	-3.43149	4.35315e-225	0.108	0.432	-3.47091	0.00107456	0.104	0.432	-3.32397	4.67892e-72	0.081	0.432	-4.17226	2.11634e-56	0.105	0.432	-3.65681	4.2276e-22	0.154	0.432	-3.37498	0.000706723	0.18	0.432	-2.38402	3.38543e-85	0.146	0.432	-3.07529	2.65114e-136	0.147	0.432	-3.34253	0.000583674	0.119	0.432	-3.09874	8.96509e-207	0.36	0.432	-1.18442	2.71908e-21	0.205	0.432	-2.27467	6.62768e-43
Fibroblast	Gas1	0.143	0.429	-3.87558	1.80744e-204	0.169	0.429	-3.85975	0.0145697	0.125	0.429	-3.76055	6.89785e-68	0.076	0.429	-4.97597	5.13226e-58	0.113	0.429	-4.5176	4.17192e-22	0.115	0.429	-4.53263	3.85654e-05	0.346	0.429	-1.51956	1.42874e-21	0.138	0.429	-3.55084	2.23301e-140	0.173	0.429	-3.40154	0.00465452	0.371	0.429	-1.70358	2.88299e-34	0.342	0.429	-1.95677	2.07208e-35	0.37	0.429	-2.0115	5.02315e-15
Fibroblast	Fndc1	0.104	0.443	-4.1476	3.71842e-265	0.062	0.443	-5.12083	1.49936e-05	0.026	0.443	-6.02244	5.97357e-105	0.035	0.443	-5.94469	1.40334e-70	0.085	0.443	-4.57899	4.01988e-26	0.026	0.443	-6.07195	2.64039e-08	0.145	0.443	-3.12784	2.39918e-113	0.398	0.443	-1.74572	8.40878e-29	0.427	0.443	-1.54786	1	0.325	0.443	-1.82364	3.48194e-60	0.403	0.443	-1.58185	5.0352e-24	0.423	0.443	-1.23253	3.61465e-06
Fibroblast	Calu	0.31	0.507	-2.2951	7.69466e-143	0.246	0.507	-3.02147	0.00130724	0.228	0.507	-2.53205	5.45985e-67	0.21	0.507	-2.83115	2.43051e-50	0.323	0.507	-2.40466	4.31711e-15	0.462	0.507	-1.24461	1	0.223	0.507	-2.18331	3.43814e-106	0.299	0.507	-2.11246	1.24593e-102	0.293	0.507	-2.12314	0.00875531	0.26	0.507	-2.17677	1.44132e-156	0.301	0.507	-2.02104	9.86891e-95	0.307	0.507	-1.78831	5.55769e-42
Fibroblast	Itgb5	0.362	0.412	-1.55308	2.01602e-34	0.323	0.412	-2.0328	1	0.393	0.412	-0.929146	0.00697701	0.276	0.412	-2.07382	5.11282e-18	0.403	0.412	-1.27674	1	0.308	0.412	-1.56341	1	0.238	0.412	-1.73069	8.78105e-48	0.191	0.412	-2.36554	3.52272e-91	0.173	0.412	-1.82519	0.227138	0.141	0.412	-2.64652	5.24926e-161	0.187	0.412	-2.28271	6.11412e-87	0.2	0.412	-2.18354	6.03861e-38
Fibroblast	Prnp	0.293	0.419	-2.06159	3.0499e-72	0.492	0.419	-1.18847	1	0.218	0.419	-2.08549	3.969e-36	0.338	0.419	-1.7116	1.20439e-10	0.286	0.419	-2.05645	8.93777e-07	0.282	0.419	-2.21315	1	0.207	0.419	-1.83345	8.0867e-60	0.159	0.419	-2.76072	2.61776e-116	0.12	0.419	-2.98225	0.00112522	0.222	0.419	-1.95515	3.74549e-96	0.357	0.419	-1.20491	1.08285e-19	0.262	0.419	-1.85648	2.41314e-27
Fibroblast	Npdc1	0.356	0.394	-1.55356	8.50204e-28	0.385	0.394	-1.57299	1	0.247	0.394	-1.8193	1.44648e-23	0.239	0.394	-2.372	5.1817e-20	0.367	0.394	-1.64313	0.581755	0.205	0.394	-2.77452	0.220688	0.232	0.394	-1.71915	4.2342e-43	0.258	0.394	-1.95302	4.92574e-50	0.213	0.394	-2.64481	0.478724	0.258	0.394	-1.65041	3.50697e-58	0.286	0.394	-1.66866	7.12376e-36	0.265	0.394	-1.75692	1.70781e-20
Fibroblast	S100a13	0.265	0.557	-2.61236	3.12865e-234	0.246	0.557	-2.67044	3.3536e-05	0.134	0.557	-3.47755	1.43034e-115	0.162	0.557	-3.57965	2.58823e-78	0.206	0.557	-2.80928	5.83195e-29	0.103	0.557	-3.37662	2.56878e-10	0.161	0.557	-2.75268	1.87717e-173	0.31	0.557	-2.14576	8.20497e-138	0.32	0.557	-2.34867	4.49732e-05	0.266	0.557	-2.10093	1.07815e-193	0.313	0.557	-1.93769	1.06747e-120	0.301	0.557	-2.12473	1.29183e-66
Fibroblast	Airn	0.282	0.436	-2.16002	2.1129e-84	0.323	0.436	-2.13745	1	0.189	0.436	-2.42056	1.7452e-46	0.194	0.436	-2.72522	4.4847e-34	0.254	0.436	-2.32557	9.20364e-10	0.205	0.436	-2.94932	0.0157272	0.282	0.436	-1.63619	5.2221e-39	0.28	0.436	-2.11469	2.34293e-61	0.36	0.436	-1.6811	1	0.333	0.436	-1.47035	7.15345e-42	0.329	0.436	-1.29236	2.07096e-29	0.336	0.436	-1.41371	2.4428e-13
Fibroblast	Cavin3	0.177	0.458	-3.14463	4.39608e-200	0.138	0.458	-3.72335	0.00033172	0.113	0.458	-3.6336	4.68368e-82	0.116	0.458	-4.1769	5.94625e-58	0.153	0.458	-3.21773	3.3366e-21	0.064	0.458	-4.42335	1.42062e-07	0.302	0.458	-1.73944	3.26955e-51	0.261	0.458	-2.33695	3.58939e-91	0.213	0.458	-3.0224	0.00179906	0.268	0.458	-2.09783	3.91574e-109	0.274	0.458	-2.17008	2.86255e-79	0.291	0.458	-2.00858	1.08467e-34
Fibroblast	Serinc3	0.27	0.65	-3.15721	0	0.323	0.65	-2.83661	1.12482e-08	0.234	0.65	-2.91008	5.67796e-128	0.312	0.65	-2.81721	7.18027e-82	0.29	0.65	-3.25878	9.50456e-42	0.333	0.65	-2.99061	2.42643e-10	0.221	0.65	-2.79229	2.71223e-214	0.232	0.65	-3.08834	2.3899e-277	0.24	0.65	-2.91551	2.32866e-11	0.222	0.65	-2.9092	0	0.235	0.65	-2.92399	6.68381e-257	0.246	0.65	-2.8885	5.26292e-127
Fibroblast	B2m	0.231	0.831	-4.87416	0	0.138	0.831	-5.55512	6.08654e-24	0.148	0.831	-5.36139	5.39743e-278	0.169	0.831	-5.56854	1.37433e-197	0.254	0.831	-4.61173	2.48576e-86	0.167	0.831	-5.40903	2.08887e-28	0.169	0.831	-4.88615	0	0.227	0.831	-4.71619	0	0.227	0.831	-4.3851	1.09955e-25	0.23	0.831	-4.25014	0	0.352	0.831	-3.47549	0	0.3	0.831	-3.54264	8.19996e-231
Immune	H2-Aa	0.02	0.274	-9.29488	2.82217e-209	0.031	0.274	-9.06246	0.264087	0.011	0.274	-9.49445	3.22377e-56	0.012	0.274	-10.5146	1.98586e-37	0.04	0.274	-8.60434	1.88326e-12	0.013	0.274	-9.88361	0.00902517	0.008	0.274	-10.6217	8.33817e-110	0.019	0.274	-9.53433	8.55379e-132	0.027	0.274	-9.81123	0.0407848	0.02	0.274	-9.48974	5.16168e-192	0.022	0.274	-9.271	3.93006e-121	0.021	0.274	-9.88736	1.84907e-52
Immune	Cd207	0.004	0.18	-8.56112	1.00603e-148	0	0.18	-8.00347	1	0.004	0.18	-8.34748	4.38088e-34	0.002	0.18	-10.2834	7.52945e-23	0.004	0.18	-7.60347	3.08667e-08	0	0.18	-8.26651	1	0.001	0.18	-9.87071	1.62114e-69	0.003	0.18	-9.19926	1.63526e-90	0	0.18	-8.20992	1	0.001	0.18	-10.8021	1.14353e-141	0.003	0.18	-9.37645	6.98815e-84	0.004	0.18	-8.92552	3.78072e-34
Immune	H2-Eb1	0.021	0.277	-9.32239	4.39037e-211	0.031	0.277	-7.30605	0.238817	0.012	0.277	-8.54438	1.673e-56	0.011	0.277	-11.0269	2.16565e-38	0.012	0.277	-10.4506	1.65993e-15	0.026	0.277	-9.00816	0.0194348	0.013	0.277	-9.70148	2.11441e-107	0.012	0.277	-10.0016	9.21256e-141	0.013	0.277	-10.1668	0.0131479	0.012	0.277	-9.57921	1.08937e-208	0.021	0.277	-8.61783	3.35552e-123	0.014	0.277	-9.76218	9.4637e-56
Immune	Cd74	0.054	0.294	-9.39683	2.7619e-171	0.062	0.294	-8.66435	0.57872	0.042	0.294	-7.48806	6.41408e-51	0.095	0.294	-9.1004	7.65032e-24	0.06	0.294	-8.37502	2.48178e-12	0	0.294	-12.9194	0.000859147	0.04	0.294	-9.87363	2.26914e-96	0.043	0.294	-9.95346	1.7154e-121	0.067	0.294	-9.74858	0.160814	0.04	0.294	-9.86345	5.59072e-179	0.052	0.294	-9.15766	1.04328e-106	0.059	0.294	-9.42001	2.20663e-45
Immune	Cd52	0.006	0.258	-9.02957	3.6076e-223	0	0.258	-8.78853	0.0969037	0.002	0.258	-10.6939	9.33786e-55	0	0.258	-11.9159	2.80726e-37	0.02	0.258	-7.52312	5.77345e-13	0.013	0.258	-8.28005	0.0275574	0.005	0.258	-9.07533	7.97929e-104	0.003	0.258	-10.8702	7.53469e-139	0	0.258	-8.99498	0.0171328	0.002	0.258	-10.8386	2.11055e-210	0.005	0.258	-8.95541	3.13489e-127	0.006	0.258	-7.81082	2.30165e-53
Immune	Laptm5	0.003	0.256	-9.34744	6.04023e-227	0	0.256	-7.75678	0.106452	0.006	0.256	-6.19008	1.43575e-52	0.004	0.256	-9.60738	4.50949e-36	0.004	0.256	-8.33748	1.71267e-14	0	0.256	-8.01982	0.0114178	0.002	0.256	-9.12176	2.0298e-105	0.003	0.256	-8.34026	4.15952e-137	0	0.256	-7.96323	0.0190811	0.003	0.256	-8.86769	6.24818e-207	0.004	0.256	-8.58582	9.25497e-128	0.007	0.256	-6.86454	2.14932e-52
Immune	Csf1r	0.002	0.203	-8.27018	1.20522e-176	0	0.203	-6.71012	1	0.001	0.203	-8.93058	1.05484e-40	0.004	0.203	-8.4382	2.57738e-26	0.004	0.203	-7.41248	4.91726e-10	0	0.203	-6.97316	0.33841	0.002	0.203	-8.31332	1.65724e-79	0.001	0.203	-8.20503	9.80813e-106	0	0.203	-6.91657	0.499509	0.001	0.203	-9.33425	9.49772e-161	0.002	0.203	-8.52102	8.19795e-98	0.001	0.203	-9.39391	9.29518e-41
Immune	Tyrobp	0.005	0.26	-8.78688	1.1233e-226	0	0.26	-8.36664	0.0881874	0.005	0.26	-8.26226	2.77537e-54	0.011	0.26	-8.47967	5.59597e-35	0.008	0.26	-8.23509	2.32445e-14	0.013	0.26	-7.28532	0.0246833	0.005	0.26	-8.79747	1.1416e-104	0.006	0.26	-8.17403	1.06839e-135	0	0.26	-8.57309	0.0153785	0.003	0.26	-9.80172	3.4486e-210	0.009	0.26	-7.79855	3.33586e-124	0.008	0.26	-7.75985	5.4558e-53
Immune	Klrb1b	0.002	0.19	-8.6889	2.681e-163	0.031	0.19	-3.0369	1	0.004	0.19	-5.9908	2.97114e-36	0	0.19	-9.56298	5.8696e-25	0	0.19	-8.36743	1.90638e-09	0	0.19	-6.69864	0.741808	0.001	0.19	-9.04	5.46533e-74	0	0.19	-11.525	1.28804e-99	0	0.19	-6.64205	1	0.001	0.19	-8.68511	1.34692e-149	0.002	0.19	-7.65988	2.91187e-90	0	0.19	-10.1343	5.93954e-38
Immune	Fcer1g	0.002	0.184	-8.19347	5.22331e-157	0	0.184	-6.40282	1	0.002	0.184	-7.69887	1.53525e-35	0.004	0.184	-7.89197	4.47534e-23	0	0.184	-8.33465	5.26698e-09	0	0.184	-6.66585	1	0	0.184	-11.0757	2.08926e-72	0.003	0.184	-8.27584	6.48621e-93	0	0.184	-6.60927	1	0.002	0.184	-8.61623	4.00361e-142	0.002	0.184	-7.82772	3.76301e-87	0	0.184	-10.1015	1.51471e-36
Immune	Alox5ap	0.004	0.225	-7.77964	8.14742e-192	0	0.225	-7.04418	0.581923	0	0.225	-10.7412	7.33419e-47	0	0.225	-10.1716	3.70057e-31	0.004	0.225	-7.74654	7.81039e-12	0	0.225	-7.30721	0.0861073	0.002	0.225	-8.01012	1.6752e-89	0.005	0.225	-7.53339	1.31051e-114	0.013	0.225	-5.49223	0.373691	0.002	0.225	-8.38046	5.68934e-179	0.003	0.225	-8.46117	3.9917e-110	0.002	0.225	-7.50882	6.83275e-46
Immune	Lcp1	0.003	0.239	-8.81933	9.57928e-209	0	0.239	-7.07323	0.273309	0.005	0.239	-6.98784	1.30274e-48	0	0.239	-10.2006	9.68181e-34	0	0.239	-9.00506	1.87872e-13	0	0.239	-7.33626	0.0350534	0	0.239	-11.7461	1.76588e-98	0.001	0.239	-8.99073	2.63263e-128	0	0.239	-7.27968	0.0562167	0.005	0.239	-7.27427	4.96536e-187	0.006	0.239	-7.19098	3.37751e-115	0.009	0.239	-6.38659	7.91019e-47
Immune	Selplg	0.002	0.184	-8.21657	2.24059e-156	0	0.184	-6.15623	1	0	0.184	-9.85325	2.45394e-36	0.002	0.184	-8.45563	2.04523e-23	0.024	0.184	-4.55099	2.59403e-06	0	0.184	-6.41926	1	0.002	0.184	-7.70838	5.29976e-70	0.002	0.184	-8.04639	1.63448e-93	0	0.184	-6.36268	1	0.002	0.184	-7.56307	5.53682e-142	0.001	0.184	-9.4693	1.94492e-88	0.001	0.184	-6.20565	9.7499e-36
Immune	Cd83	0.006	0.174	-7.53365	9.89248e-139	0	0.174	-7.7804	1	0.002	0.174	-8.5792	5.57911e-33	0.004	0.174	-9.32382	2.50851e-21	0	0.174	-9.71222	3.2751e-08	0	0.174	-8.04343	1	0.004	0.174	-8.86451	1.44938e-64	0.003	0.174	-9.29235	9.85606e-87	0.027	0.174	-6.71935	1	0.006	0.174	-7.92344	1.49419e-125	0.009	0.174	-7.25892	5.16865e-74	0.012	0.174	-7.04135	2.44547e-29
Immune	Fcgr2b	0.001	0.172	-7.62404	1.79295e-147	0	0.172	-5.99821	1	0.002	0.172	-8.4841	1.05494e-32	0	0.172	-9.12559	5.12386e-22	0.004	0.172	-6.62996	1.15372e-07	0	0.172	-6.26124	1	0.001	0.172	-8.53312	1.66366e-66	0.001	0.172	-8.5706	1.4736e-87	0	0.172	-6.20466	1	0.002	0.172	-7.63047	6.96712e-133	0.001	0.172	-7.71457	1.16968e-81	0.001	0.172	-6.70991	4.31317e-33
Immune	Coro1a	0.002	0.234	-9.4618	1.05634e-206	0	0.234	-7.13595	0.371932	0.004	0.234	-5.8096	2.79352e-47	0	0.234	-10.2633	1.09244e-32	0.004	0.234	-6.39439	1.87672e-12	0	0.234	-7.39898	0.0505677	0.004	0.234	-7.41278	4.92004e-92	0.004	0.234	-7.66102	6.11372e-122	0	0.234	-7.3424	0.0800152	0.001	0.234	-9.81607	3.04169e-189	0.005	0.234	-6.77545	1.24528e-112	0.005	0.234	-6.23592	5.41629e-47
Immune	H2-DMb1	0.008	0.247	-7.36035	5.37726e-206	0	0.247	-7.50449	0.175984	0.004	0.247	-7.41665	2.89771e-51	0.009	0.247	-7.73977	4.88489e-33	0.016	0.247	-6.94027	1.93896e-12	0	0.247	-7.76753	0.0207645	0.004	0.247	-8.954	1.88813e-99	0.009	0.247	-7.21502	1.57291e-124	0.013	0.247	-6.61553	0.0920179	0.008	0.247	-7.58475	4.73619e-189	0.006	0.247	-7.40794	1.33281e-119	0.006	0.247	-8.30243	1.57534e-50
Immune	Cd86	0.005	0.17	-7.27886	2.60234e-137	0	0.17	-6.80556	1	0.005	0.17	-6.52197	3.52623e-31	0.007	0.17	-7.43612	7.09183e-20	0.008	0.17	-5.90811	5.13217e-07	0	0.17	-7.06859	1	0.001	0.17	-10.2482	1.20729e-65	0.005	0.17	-7.35631	1.56939e-82	0	0.17	-7.01201	1	0.003	0.17	-8.11422	2.49955e-129	0.004	0.17	-7.09482	8.75889e-78	0.005	0.17	-6.715	3.24647e-31
Immune	H2-Ab1	0.043	0.283	-8.57123	5.94751e-178	0.077	0.283	-6.30484	1	0.034	0.283	-7.38242	3.88975e-50	0.042	0.283	-8.70863	3.26142e-32	0.06	0.283	-7.50367	2.78128e-11	0.026	0.283	-9.71092	0.0129895	0.067	0.283	-7.64116	1.15201e-73	0.16	0.283	-6.57655	3.1511e-39	0.173	0.283	-6.49205	1	0.076	0.283	-7.38954	8.67999e-122	0.133	0.283	-6.7027	1.50988e-49	0.102	0.283	-7.11236	2.82224e-30
Immune	Cytip	0.004	0.176	-7.2529	2.11602e-144	0	0.176	-6.30282	1	0.004	0.176	-7.04989	5.22819e-33	0.004	0.176	-7.79198	1.15619e-21	0.004	0.176	-7.46784	6.40865e-08	0	0.176	-6.56586	1	0.003	0.176	-6.93064	8.28971e-66	0.004	0.176	-7.62909	8.05232e-87	0	0.176	-6.50927	1	0.002	0.176	-8.06161	1.12557e-134	0.005	0.176	-6.89791	8.96102e-80	0.008	0.176	-5.86789	3.89157e-31
Immune	Hpgds	0.006	0.17	-6.73792	1.5957e-135	0	0.17	-6.28309	1	0.004	0.17	-6.39507	1.28239e-31	0.005	0.17	-7.18011	2.56258e-20	0	0.17	-8.21492	5.86435e-08	0	0.17	-6.54612	1	0.004	0.17	-6.63941	7.00269e-63	0.01	0.17	-6.02691	9.0795e-76	0	0.17	-6.48954	1	0.004	0.17	-6.88397	1.50864e-125	0.003	0.17	-7.88566	5.07694e-79	0.004	0.17	-7.66205	8.66162e-32
Immune	Ptprc	0.006	0.203	-7.2957	4.96876e-167	0	0.203	-6.317	1	0.006	0.203	-6.92235	9.25485e-39	0.018	0.203	-5.13393	1.5098e-22	0.004	0.203	-7.01936	5.26357e-10	0	0.203	-6.58004	0.345364	0.004	0.203	-6.85442	3.28015e-77	0.005	0.203	-7.03473	3.24212e-101	0.027	0.203	-3.21995	1	0.004	0.203	-7.31862	2.08497e-155	0.007	0.203	-6.44222	9.22859e-93	0.007	0.203	-5.58615	5.06904e-38
Immune	H2-DMa	0.018	0.259	-6.67076	5.87477e-197	0.015	0.259	-6.70178	0.248041	0.007	0.259	-6.65055	5.54797e-53	0.016	0.259	-6.53262	1.70159e-33	0.012	0.259	-7.19148	7.17644e-14	0.013	0.259	-6.85183	0.025936	0.014	0.259	-6.32536	1.83286e-96	0.015	0.259	-6.61908	1.23105e-125	0	0.259	-7.81965	0.0160582	0.021	0.259	-6.09768	9.12138e-175	0.028	0.259	-5.94045	6.12478e-106	0.021	0.259	-5.90288	6.47111e-48
Immune	Arhgdib	0.017	0.198	-5.50497	2.36413e-137	0.015	0.198	-5.3009	1	0.004	0.198	-6.78677	2.1471e-38	0	0.198	-9.3397	2.41411e-26	0.008	0.198	-6.56597	3.35446e-09	0	0.198	-6.47536	0.458594	0.002	0.198	-8.50135	3.30973e-77	0.003	0.198	-7.49398	1.44731e-100	0	0.198	-6.41877	0.669441	0.008	0.198	-6.16415	2.75027e-143	0.022	0.198	-4.98283	4.22993e-75	0.005	0.198	-6.51067	5.69684e-38
Immune	Ctss	0.044	0.275	-6.23799	5.38378e-168	0.031	0.275	-7.0079	0.258968	0.037	0.275	-5.76244	6.28005e-47	0.011	0.275	-7.68735	7.09024e-38	0.052	0.275	-6.37858	2.29071e-11	0	0.275	-8.54305	0.00327594	0.046	0.275	-5.29422	8.96246e-82	0.058	0.275	-5.42348	6.39461e-96	0	0.275	-8.48647	0.00573188	0.049	0.275	-5.47956	9.12462e-147	0.052	0.275	-5.44699	4.70348e-95	0.072	0.275	-5.22463	4.091e-36
Immune	Fxyd5	0.021	0.469	-7.32772	0	0	0.469	-8.6122	5.12979e-08	0.024	0.469	-6.80697	9.24763e-116	0.026	0.469	-7.61611	6.4038e-80	0.012	0.469	-8.56269	1.79262e-36	0.077	0.469	-6.23032	5.77024e-08	0.005	0.469	-8.85734	6.55079e-226	0.006	0.469	-9.29548	3.11581e-290	0	0.469	-8.81866	1.08057e-09	0.008	0.469	-8.12801	0	0.004	0.469	-9.43511	2.87989e-275	0.007	0.469	-7.99461	1.09135e-121
Immune	Rgs2	0.02	0.271	-6.35815	4.53115e-204	0	0.271	-7.73974	0.0470087	0.039	0.271	-5.04969	2.53024e-44	0.025	0.271	-6.59596	1.0034e-33	0.016	0.271	-6.66091	1.885e-14	0.013	0.271	-6.09432	0.0127891	0.036	0.271	-4.55924	3.49905e-84	0.015	0.271	-6.59236	6.55061e-133	0.04	0.271	-5.07391	0.147158	0.032	0.271	-5.18714	7.30021e-166	0.073	0.271	-3.72797	1.01816e-72	0.049	0.271	-4.82155	2.3646e-41
Immune	Lsp1	0.005	0.475	-8.42013	0	0.031	0.475	-6.41578	1.90618e-07	0.002	0.475	-8.65243	3.15799e-125	0.002	0.475	-8.95965	1.41205e-86	0	0.475	-9.96362	2.60476e-38	0	0.475	-8.29482	2.00526e-10	0.017	0.475	-6.98623	1.93874e-220	0.009	0.475	-7.7053	1.32293e-291	0	0.475	-8.23824	6.48349e-10	0.01	0.475	-7.41445	0	0.022	0.475	-6.52015	4.97906e-262	0.008	0.475	-7.41932	2.86115e-123
Immune	Srgn	0.006	0.248	-7.42404	1.81483e-211	0.031	0.248	-3.69077	1	0.006	0.248	-7.80927	1.01557e-50	0.002	0.248	-8.91237	5.56852e-35	0	0.248	-9.02129	3.15678e-14	0	0.248	-7.3525	0.0194387	0.006	0.248	-6.86242	1.3359e-97	0.001	0.248	-9.5851	3.9716e-134	0	0.248	-7.29591	0.0318566	0.003	0.248	-8.23964	9.78334e-200	0.007	0.248	-7.16629	1.32419e-119	0.009	0.248	-6.95574	2.23715e-49
Immune	Mfge8	0.147	0.493	-5.36298	1.07544e-269	0.077	0.493	-6.72613	5.15198e-07	0.114	0.493	-5.15543	2.98457e-91	0.114	0.493	-5.71769	6.45429e-66	0.194	0.493	-4.66472	2.73413e-21	0.231	0.493	-4.52571	0.000488115	0.193	0.493	-4.36578	4.06171e-114	0.161	0.493	-4.93766	7.28382e-171	0.173	0.493	-5.25759	1.04277e-05	0.149	0.493	-4.88652	1.47223e-237	0.155	0.493	-5.01938	2.55438e-166	0.137	0.493	-5.34671	5.70913e-87
Immune	Dock10	0.014	0.232	-5.36484	8.75444e-177	0	0.232	-6.39197	0.414359	0.002	0.232	-7.12915	1.90679e-47	0.012	0.232	-6.08252	3.76842e-29	0.02	0.232	-5.05729	1.22587e-10	0.051	0.232	-3.00038	1	0.006	0.232	-6.13255	3.82208e-89	0.007	0.232	-6.3757	3.00505e-116	0	0.232	-6.59842	0.090556	0.006	0.232	-6.57123	1.04692e-176	0.011	0.232	-5.89105	1.09732e-104	0.017	0.232	-4.86621	1.16474e-41
Immune	Psmb8	0.003	0.227	-7.73332	1.34151e-196	0	0.227	-6.19631	0.532365	0.002	0.227	-7.66322	2.62513e-46	0.002	0.227	-8.5159	5.18213e-31	0	0.227	-8.12814	2.06697e-12	0	0.227	-6.45934	0.0774598	0.002	0.227	-7.91088	8.00939e-91	0.005	0.227	-6.45233	7.33133e-116	0	0.227	-6.40276	0.120668	0.008	0.227	-5.82244	4.54963e-169	0.024	0.227	-4.54413	8.44742e-89	0.013	0.227	-5.33418	4.50703e-42
Immune	Gm2a	0.094	0.477	-4.88121	0	0.138	0.477	-4.15957	0.000119059	0.062	0.477	-4.7856	1.10397e-103	0.04	0.477	-5.60804	1.55399e-77	0.117	0.477	-4.31468	7.00245e-27	0	0.477	-8.38707	1.64131e-10	0.031	0.477	-5.86998	3.57203e-210	0.053	0.477	-5.33389	5.86124e-249	0.053	0.477	-6.16757	1.6799e-08	0.051	0.477	-5.26387	0	0.062	0.477	-5.05469	5.07771e-227	0.071	0.477	-4.79682	9.57404e-102
Immune	Cxcl16	0.042	0.23	-4.88365	3.46739e-125	0.015	0.23	-5.16434	1	0.027	0.23	-4.74886	1.10449e-37	0.023	0.23	-5.47697	2.50901e-26	0.028	0.23	-5.74225	9.25834e-10	0.013	0.23	-5.84863	0.172146	0.036	0.23	-4.13114	1.15592e-65	0.038	0.23	-4.65996	1.32142e-84	0.053	0.23	-3.94934	1	0.038	0.23	-4.25244	1.30258e-120	0.126	0.23	-2.62767	6.51122e-25	0.096	0.23	-3.30392	5.46309e-18
Immune	Il1r2	0.037	0.181	-5.15537	2.05685e-86	0.277	0.181	-2.24692	1	0.053	0.181	-4.2029	7.4692e-17	0.106	0.181	-4.15271	0.00315414	0.02	0.181	-6.72443	1.41153e-06	0.154	0.181	-3.07838	1	0.19	0.181	-2.27906	1	0.136	0.181	-3.43044	2.05798e-05	0.213	0.181	-2.40561	1	0.08	0.181	-3.33991	2.23436e-34	0.107	0.181	-3.16428	9.78027e-13	0.058	0.181	-3.99463	1.55945e-15
Immune	Cyba	0.002	0.385	-8.64762	0	0	0.385	-6.88689	3.35335e-05	0	0.385	-10.5839	5.04041e-94	0	0.385	-10.0143	3.51193e-64	0	0.385	-8.81872	1.58507e-27	0	0.385	-7.14993	7.72022e-07	0.002	0.385	-8.21398	1.10992e-174	0.002	0.385	-9.18686	1.65061e-227	0.013	0.385	-6.01862	4.74193e-06	0.004	0.385	-7.59071	0	0.006	0.385	-6.69719	1.95157e-208	0.002	0.385	-8.93246	2.79838e-93
Immune	Elmo1	0.018	0.4	-6.05815	0	0	0.4	-7.17176	1.08449e-05	0.028	0.4	-4.90653	3.21321e-87	0.025	0.4	-5.5697	2.02843e-61	0.012	0.4	-7.14576	4.46118e-28	0.064	0.4	-3.90512	3.71766e-05	0.013	0.4	-5.90835	1.78631e-174	0.009	0.4	-6.85421	1.03072e-230	0	0.4	-7.37821	5.0349e-07	0.012	0.4	-6.34757	0	0.004	0.4	-7.42523	4.25689e-222	0.021	0.4	-5.66991	5.42589e-91
Immune	Ctsh	0.056	0.276	-3.98811	2.33702e-147	0.062	0.276	-3.40435	1	0.053	0.276	-3.67746	8.1898e-41	0.072	0.276	-3.89808	2.4221e-24	0.052	0.276	-4.6353	2.06348e-11	0.115	0.276	-3.64704	1	0.068	0.276	-3.32059	3.37903e-67	0.048	0.276	-3.90041	1.25874e-102	0.093	0.276	-2.96684	1	0.084	0.276	-2.94168	3.05788e-101	0.084	0.276	-3.00115	5.0647e-69	0.085	0.276	-3.11185	3.16603e-31
Immune	S100a4	0.086	0.598	-6.32572	0	0.123	0.598	-5.47792	2.99377e-10	0.259	0.598	-3.75131	7.67429e-101	0.076	0.598	-6.47858	2.06405e-109	0.089	0.598	-6.28378	1.47536e-48	0.09	0.598	-4.81161	3.59026e-13	0.261	0.598	-3.10418	1.8117e-157	0.127	0.598	-5.63366	0	0.12	0.598	-5.68562	1.72073e-12	0.161	0.598	-4.57337	0	0.12	0.598	-5.1544	2.01631e-292	0.134	0.598	-5.10689	2.24234e-138
Immune	Niban1	0.026	0.327	-4.95073	1.39739e-251	0	0.327	-6.713	0.00156321	0.011	0.327	-5.88833	4.82886e-71	0.021	0.327	-5.62649	5.3024e-46	0.02	0.327	-5.31514	2.60112e-19	0.026	0.327	-5.14316	0.000513462	0.005	0.327	-6.54571	3.43511e-139	0.03	0.327	-4.80852	3.10794e-155	0.013	0.327	-5.08111	0.000473922	0.032	0.327	-4.45216	9.81327e-220	0.041	0.327	-4.00711	1.78333e-133	0.03	0.327	-4.89001	1.83931e-64
Immune	Pid1	0.015	0.49	-7.0754	0	0	0.49	-7.84791	8.91936e-09	0.011	0.49	-7.48104	1.46259e-128	0.011	0.49	-7.69923	8.19157e-89	0.016	0.49	-7.62147	7.63708e-39	0.051	0.49	-5.00358	1.89075e-09	0.016	0.49	-6.32771	5.07635e-230	0.011	0.49	-7.13621	1.5685e-293	0.027	0.49	-6.57325	8.18957e-10	0.009	0.49	-7.2651	0	0.015	0.49	-6.77346	1.94549e-280	0.009	0.49	-7.20221	1.08799e-128
Immune	Rbpj	0.141	0.394	-3.24811	5.1768e-163	0.123	0.394	-3.10728	0.0529006	0.11	0.394	-3.2073	1.89384e-57	0.127	0.394	-3.27151	1.33997e-37	0.145	0.394	-3.46802	8.65176e-15	0.09	0.394	-3.43819	0.000596136	0.22	0.394	-1.80982	3.04172e-45	0.135	0.394	-3.08552	9.52052e-115	0.213	0.394	-2.15293	1	0.115	0.394	-3.09531	1.14948e-171	0.143	0.394	-2.78978	9.74307e-101	0.159	0.394	-2.7209	7.75314e-44
Immune	Ifi30	0.263	0.266	-1.96964	0.000329515	0.277	0.266	-2.02247	1	0.176	0.266	-2.30911	1.4463e-09	0.213	0.266	-2.41625	0.0137398	0.29	0.266	-1.92268	1	0.231	0.266	-2.11947	1	0.136	0.266	-2.39362	1.51427e-29	0.147	0.266	-2.66706	2.10826e-34	0.107	0.266	-2.95388	1	0.141	0.266	-2.40917	4.31447e-47	0.157	0.266	-2.38722	1.22248e-27	0.166	0.266	-2.39883	4.90869e-11
Immune	Ctsz	0.107	0.475	-3.66668	2.75619e-293	0.092	0.475	-4.11388	1.02454e-05	0.036	0.475	-4.98752	1.56643e-112	0.021	0.475	-5.85435	1.33589e-81	0.073	0.475	-4.03067	4.09723e-30	0.064	0.475	-4.06848	5.3261e-08	0.034	0.475	-4.67583	1.34004e-203	0.072	0.475	-4.21014	1.62621e-229	0.053	0.475	-4.29787	5.63839e-08	0.1	0.475	-3.40382	8.42071e-275	0.117	0.475	-3.31668	1.39097e-178	0.145	0.475	-2.97023	1.74238e-75
Immune	Arpc1b	0.15	0.629	-3.87996	0	0.246	0.629	-3.19737	5.24704e-09	0.117	0.629	-3.71575	3.03752e-151	0.033	0.629	-6.02539	2.08544e-127	0.141	0.629	-4.12795	5.46226e-49	0.026	0.629	-7.0762	1.95634e-17	0.22	0.629	-2.66133	3.8504e-199	0.211	0.629	-3.12155	4.46384e-271	0.293	0.629	-2.42433	3.73884e-08	0.348	0.629	-2.04557	1.0447e-220	0.325	0.629	-2.27212	2.20754e-182	0.307	0.629	-2.46204	9.74615e-101
Immune	Ubl3	0.173	0.337	-2.36972	2.292e-80	0.154	0.337	-2.68704	1	0.172	0.337	-1.97547	1.38368e-23	0.137	0.337	-2.92928	6.60319e-24	0.206	0.337	-1.99929	0.000437493	0.064	0.337	-3.76397	0.00423743	0.148	0.337	-1.8659	2.89117e-47	0.168	0.337	-2.14885	4.3046e-57	0.24	0.337	-1.99878	1	0.133	0.337	-2.21099	5.83721e-98	0.175	0.337	-2.00427	9.37366e-50	0.159	0.337	-2.22718	2.68835e-27
Immune	Alcam	0.149	0.214	-2.27014	3.04333e-17	0.062	0.214	-2.27852	1	0.178	0.214	-1.43109	1	0.866	0.214	2.05742	2.93702e-197	0.153	0.214	-2.74594	1	0.744	0.214	1.50245	1.11952e-20	0.049	0.214	-3.57628	1.40117e-49	0.538	0.214	0.851078	2.91469e-95	0.64	0.214	1.22233	3.87844e-11	0.039	0.214	-4.10118	2.19078e-105	0.11	0.214	-2.50396	2.29417e-24	0.132	0.214	-1.98473	5.82063e-06
Immune	Lrrfip1	0.285	0.336	-1.50541	1.87565e-21	0.154	0.336	-2.95653	1	0.269	0.336	-1.25938	2.82563e-06	0.456	0.336	-0.618865	1	0.339	0.336	-1.20715	1	0.474	0.336	-0.686897	1	0.159	0.336	-1.74179	1.26995e-42	0.25	0.336	-1.54197	2.83051e-23	0.24	0.336	-1.7779	1	0.127	0.336	-2.34674	4.64202e-106	0.277	0.336	-1.10511	1.72248e-11	0.149	0.336	-2.11655	1.8703e-28
Immune	Sh3bgrl	0.091	0.475	-3.85585	0	0.046	0.475	-3.71098	2.85154e-06	0.066	0.475	-3.81401	1.09835e-99	0.037	0.475	-5.21461	8.69398e-78	0.06	0.475	-4.44663	6.64784e-32	0.038	0.475	-4.29178	7.53983e-09	0.183	0.475	-2.1851	1.18258e-102	0.254	0.475	-2.06802	4.39878e-99	0.213	0.475	-2.16525	0.00450196	0.232	0.475	-1.9577	2.50642e-135	0.248	0.475	-1.94019	1.57991e-92	0.328	0.475	-1.4451	7.22834e-27
Endothelial	Fabp4	0.022	0.097	-7.41676	1.12638e-37	0	0.097	-9.46897	1	0.024	0.097	-8.08151	5.25476e-08	0.026	0.097	-6.28457	0.000519538	0.008	0.097	-9.01056	0.0775469	0	0.097	-9.732	1	0.014	0.097	-8.16697	6.49738e-23	0.027	0.097	-7.81438	1.88504e-20	0	0.097	-9.67542	1	0.013	0.097	-8.46708	1.29286e-48	0.026	0.097	-6.777	2.203e-19	0.017	0.097	-7.52445	3.6946e-10
Endothelial	Gpihbp1	0.003	0.048	-7.1723	2.84012e-29	0	0.048	-5.65363	1	0.001	0.048	-7.65772	1.0856e-05	0.004	0.048	-5.73541	0.0315516	0	0.048	-7.58546	1	0.026	0.048	-4.56097	1	0	0.048	-10.3265	5.77493e-15	0	0.048	-8.71858	2.80638e-20	0	0.048	-5.86009	1	0.002	0.048	-7.12114	9.12189e-30	0.001	0.048	-7.93387	3.77865e-18	0.002	0.048	-8.19242	3.14755e-05
Endothelial	Myct1	0.001	0.049	-7.9541	3.15908e-36	0	0.049	-4.16538	1	0	0.049	-7.8624	1.58214e-06	0.004	0.049	-4.56079	0.0189635	0.012	0.049	-4.28811	1	0	0.049	-4.42842	1	0	0.049	-8.83824	1.2918e-15	0	0.049	-9.2548	9.93926e-22	0	0.049	-4.37183	1	0.001	0.049	-6.99131	2.44746e-32	0.003	0.049	-5.133	2.90325e-16	0	0.049	-7.86411	1.54157e-06
Endothelial	S1pr1	0.001	0.051	-8.12438	2.58878e-37	0	0.051	-4.62171	1	0	0.051	-8.31873	6.19487e-07	0.002	0.051	-6.44462	0.00333247	0	0.051	-6.55354	1	0	0.051	-4.88475	1	0.001	0.051	-6.84874	7.82345e-16	0	0.051	-8.14646	3.57293e-22	0	0.051	-4.82816	1	0	0.051	-8.21342	7.31458e-36	0	0.051	-9.61127	4.53919e-21	0.001	0.051	-6.44261	1.90913e-06
Endothelial	Podxl	0.005	0.066	-6.32831	1.73468e-42	0	0.066	-5.7579	1	0.001	0.066	-7.68211	1.58193e-09	0.014	0.066	-4.74313	0.02232	0.016	0.066	-5.06857	1	0	0.066	-6.02094	1	0.004	0.066	-5.81218	3.95914e-19	0.004	0.066	-7.09416	3.86353e-26	0	0.066	-5.96436	1	0.004	0.066	-7.38673	5.65674e-41	0.005	0.066	-6.34527	1.60228e-22	0.005	0.066	-6.40756	3.89532e-08
Endothelial	Emcn	0.005	0.058	-5.45989	1.91972e-34	0.031	0.058	-1.26116	1	0	0.058	-8.7452	2.28652e-08	0.007	0.058	-5.63664	0.00740995	0.008	0.058	-5.37746	1	0	0.058	-5.31121	1	0.002	0.058	-6.39246	5.34719e-17	0.004	0.058	-6.2712	5.95073e-22	0	0.058	-5.25463	1	0.003	0.058	-6.55511	3.45121e-35	0.001	0.058	-7.45557	9.13785e-23	0.001	0.058	-7.03756	7.00239e-08
Endothelial	Mmrn2	0.005	0.046	-5.02671	4.0369e-24	0	0.046	-4.44616	1	0.002	0.046	-5.39219	7.11629e-05	0.004	0.046	-5.04869	0.0528178	0	0.046	-6.37798	1	0	0.046	-4.70919	1	0.006	0.046	-5.0202	2.23222e-09	0.002	0.046	-6.88637	9.75894e-18	0.027	0.046	-2.93341	1	0.004	0.046	-5.55223	5.14077e-25	0.001	0.046	-7.31832	8.34222e-17	0	0.046	-8.14489	7.33506e-06
Endothelial	Kdr	0.005	0.059	-5.5443	4.94594e-35	0	0.059	-5.21259	1	0.006	0.059	-5.73197	3.6567e-06	0.007	0.059	-5.37421	0.00612046	0	0.059	-7.14442	1	0.038	0.059	-2.93552	1	0.008	0.059	-4.9716	5.42833e-13	0.005	0.059	-6.31802	8.44637e-21	0	0.059	-5.41904	1	0.003	0.059	-6.45782	2.7405e-36	0.003	0.059	-6.39484	1.83975e-21	0.002	0.059	-6.92058	1.51835e-07
Endothelial	Egfl7	0.011	0.064	-5.42227	2.30761e-28	0	0.064	-5.4863	1	0.002	0.064	-7.64482	1.44514e-08	0.002	0.064	-7.30921	5.484e-05	0	0.064	-7.41813	1	0.013	0.064	-3.35953	1	0.004	0.064	-6.65696	3.04185e-18	0.005	0.064	-6.57794	6.7137e-23	0.04	0.064	-3.38587	1	0.013	0.064	-4.44253	2.43126e-23	0.007	0.064	-5.75545	1.77849e-19	0.008	0.064	-4.71322	2.60304e-06
Endothelial	Cd36	0.012	0.091	-6.03688	1.43282e-49	0	0.091	-6.70547	1	0.002	0.091	-9.12329	3.40964e-14	0.009	0.091	-5.83089	5.00997e-07	0.008	0.091	-5.95556	0.190515	0.013	0.091	-4.84597	1	0.004	0.091	-7.68467	5.55432e-29	0.006	0.091	-7.21863	6.00756e-36	0.027	0.091	-5.07395	1	0.006	0.091	-6.93605	8.52933e-55	0.009	0.091	-6.27656	1.29789e-30	0.002	0.091	-6.73343	3.67416e-14
Endothelial	Cd93	0.005	0.085	-6.42578	1.86264e-57	0	0.085	-5.71826	1	0.011	0.085	-5.61539	8.64244e-10	0.004	0.085	-6.0674	1.7599e-07	0.012	0.085	-6.10579	1	0	0.085	-5.98129	1	0.001	0.085	-7.78797	4.01587e-29	0.003	0.085	-6.40988	7.26168e-37	0	0.085	-5.92471	1	0.004	0.085	-6.05768	7.57248e-54	0.002	0.085	-8.12491	2.98781e-35	0	0.085	-9.41699	6.7764e-14
Endothelial	Ctla2a	0.001	0.064	-8.78691	4.23373e-48	0	0.064	-5.74516	1	0	0.064	-9.44218	1.81587e-09	0.009	0.064	-5.15306	0.00358713	0.004	0.064	-6.91017	1	0	0.064	-6.00819	1	0.002	0.064	-6.9188	4.14887e-19	0	0.064	-10.8346	3.49183e-29	0	0.064	-5.95161	1	0.002	0.064	-7.28539	8.38378e-42	0.004	0.064	-6.96379	3.2411e-22	0.005	0.064	-3.03511	1.79874e-07
Endothelial	Adgrl4	0.008	0.061	-4.79608	1.17719e-30	0	0.061	-5.0438	1	0.007	0.061	-4.63826	4.22678e-06	0.009	0.061	-5.15706	0.00831532	0.004	0.061	-6.12635	1	0.026	0.061	-2.94099	1	0.002	0.061	-7.13806	1.3855e-18	0.005	0.061	-5.60381	8.72021e-22	0	0.061	-5.25025	1	0.006	0.061	-5.12733	8.69126e-33	0.007	0.061	-5.04109	1.90907e-18	0.001	0.061	-7.37696	1.95229e-08
Endothelial	Adgrf5	0.01	0.088	-5.42909	3.79599e-51	0	0.088	-5.75719	1	0.026	0.088	-3.50366	1.80764e-05	0.019	0.088	-3.96133	0.000344154	0.008	0.088	-6.21852	0.272704	0.026	0.088	-4.92737	1	0.01	0.088	-4.75818	1.79222e-22	0.009	0.088	-5.5896	4.53234e-31	0.027	0.088	-3.88548	1	0.007	0.088	-5.72306	1.88935e-51	0.01	0.088	-5.11772	9.88663e-29	0.02	0.088	-4.20195	2.67281e-07
Endothelial	Pecam1	0.019	0.07	-4.49938	1.6626e-22	0	0.07	-5.67266	1	0.018	0.07	-4.34321	0.000158006	0.016	0.07	-5.32098	0.0141882	0.012	0.07	-5.58767	1	0	0.07	-5.93569	1	0.013	0.07	-4.56718	1.32291e-13	0.02	0.07	-4.32792	3.74444e-13	0.04	0.07	-3.27917	1	0.016	0.07	-4.54925	4.20182e-24	0.016	0.07	-4.40113	5.19682e-15	0.012	0.07	-4.24368	2.30831e-06
Endothelial	Esam	0.002	0.07	-6.58758	4.37668e-51	0	0.07	-4.92134	1	0	0.07	-8.61836	8.76557e-11	0.002	0.07	-6.74424	7.64223e-06	0.004	0.07	-5.63929	1	0	0.07	-5.18437	1	0.009	0.07	-4.78874	2.11777e-16	0.008	0.07	-5.21145	1.32791e-23	0.027	0.07	-1.9776	1	0.002	0.07	-5.62635	3.60077e-46	0.007	0.07	-4.82288	8.32333e-23	0.002	0.07	-6.88044	7.86745e-10
Endothelial	Slc9a3r2	0.009	0.081	-5.2154	4.70238e-47	0	0.081	-5.3104	1	0.013	0.081	-4.57284	3.8357e-08	0.014	0.081	-3.99962	0.000238744	0.016	0.081	-4.15346	1	0	0.081	-5.57343	1	0.007	0.081	-5.28748	4.70799e-22	0.003	0.081	-6.94619	6.11429e-35	0.013	0.081	-4.48503	1	0.011	0.081	-4.70041	7.13694e-39	0.008	0.081	-5.56103	2.98811e-27	0.007	0.081	-5.57175	2.72631e-10
Endothelial	Flt1	0.019	0.099	-4.80722	1.01766e-44	0.062	0.099	-3.11894	1	0.007	0.099	-6.25947	4.06625e-14	0.014	0.099	-5.62219	4.93801e-07	0.016	0.099	-5.6021	0.332378	0.038	0.099	-4.26382	1	0.037	0.099	-3.29959	5.92222e-11	0.009	0.099	-5.8844	5.83943e-37	0.013	0.099	-5.16737	1	0.01	0.099	-5.28376	1.84307e-54	0.016	0.099	-4.65947	2.05981e-28	0.017	0.099	-4.69342	1.06487e-10
Endothelial	Cd200	0.006	0.154	-6.60036	1.26894e-117	0	0.154	-6.24858	1	0.005	0.154	-6.32099	3.57374e-27	0.012	0.154	-4.60357	1.58588e-15	0.012	0.154	-6.56556	2.0925e-05	0.038	0.154	-3.99258	1	0	0.154	-10.9214	1.05053e-58	0.008	0.154	-6.26625	1.80405e-68	0.027	0.154	-3.74841	1	0.002	0.154	-8.16229	1.31039e-116	0.006	0.154	-5.58147	1.23606e-65	0.004	0.154	-6.38038	1.17635e-27
Endothelial	Jam2	0.003	0.15	-7.2088	6.85002e-123	0	0.15	-5.62081	1	0.001	0.15	-7.10976	9.00079e-28	0.004	0.15	-6.10247	2.46695e-17	0.004	0.15	-6.70336	5.34236e-06	0	0.15	-5.88384	1	0.002	0.15	-7.79238	5.46626e-55	0.006	0.15	-5.94094	7.14202e-69	0.013	0.15	-4.75254	1	0.002	0.15	-7.93123	1.73402e-113	0.001	0.15	-7.32286	7.15437e-70	0.006	0.15	-5.79161	6.97376e-26
Endothelial	Tspan13	0.017	0.119	-4.89916	5.12446e-64	0.046	0.119	-3.66337	1	0.011	0.119	-5.96563	4.48475e-17	0.007	0.119	-5.3553	1.56639e-11	0.02	0.119	-5.29668	0.0401804	0	0.119	-6.26618	1	0.033	0.119	-3.7449	7.70171e-20	0.038	0.119	-3.8591	6.04753e-23	0.013	0.119	-5.13488	1	0.011	0.119	-5.29395	4.36773e-68	0.022	0.119	-4.31079	1.61669e-32	0.031	0.119	-4.32322	1.98659e-10
Endothelial	Ptprb	0.068	0.071	-2.68184	1	0.077	0.071	-1.95649	1	0.053	0.071	-2.93287	1	0.09	0.071	-1.85779	1	0.097	0.071	-2.04256	1	0.026	0.071	-3.26965	1	0.029	0.071	-3.36233	1.29589e-05	0.033	0.071	-3.57169	1.25639e-05	0.04	0.071	-2.79624	1	0.028	0.071	-3.73012	7.28606e-13	0.025	0.071	-3.76721	2.33898e-09	0.03	0.071	-3.34993	0.124672
Endothelial	Gng11	0.004	0.28	-8.17696	2.8482e-249	0	0.28	-7.27706	0.0278353	0.005	0.28	-8.12271	6.7026e-60	0.033	0.28	-5.42895	3.73278e-33	0.008	0.28	-7.39957	3.65534e-16	0	0.28	-7.5401	0.00231371	0.005	0.28	-7.60936	1.22259e-114	0.009	0.28	-6.85483	3.51348e-145	0	0.28	-7.48351	0.00410043	0.003	0.28	-8.4719	1.04357e-229	0.005	0.28	-7.97799	5.24634e-141	0.007	0.28	-6.77896	1.01869e-58
Endothelial	Cyyr1	0.054	0.089	-3.2267	1.83385e-05	0.046	0.089	-3.15846	1	0.052	0.089	-2.97386	1	0.07	0.089	-2.83443	1	0.06	0.089	-3.18973	1	0.077	0.089	-2.35982	1	0.042	0.089	-2.94636	1.77426e-05	0.039	0.089	-3.44416	2.2148e-09	0.12	0.089	-1.45329	1	0.037	0.089	-3.16152	4.38475e-15	0.032	0.089	-3.5779	5.12441e-12	0.047	0.089	-3.1367	0.704476
Endothelial	Tm4sf1	0.005	0.343	-7.96161	0	0	0.343	-7.53563	0.000578439	0.019	0.343	-5.53985	2.20666e-72	0.009	0.343	-7.75755	2.0164e-52	0	0.343	-9.46746	4.43087e-23	0.051	0.343	-5.53424	0.000937112	0.011	0.343	-6.46063	6.14083e-143	0.006	0.343	-7.78248	2.51733e-192	0.013	0.343	-6.06558	0.000141592	0.006	0.343	-7.69343	6.18474e-286	0.02	0.343	-5.66744	3.60082e-165	0.021	0.343	-5.9637	4.96099e-72
Endothelial	Aqp1	0.013	0.263	-7.70426	2.37579e-211	0.015	0.263	-6.91825	0.198398	0.011	0.263	-7.32228	7.71091e-53	0.014	0.263	-7.23618	1.25759e-34	0.012	0.263	-7.87437	3.09389e-14	0	0.263	-8.61337	0.00728567	0.007	0.263	-8.24006	2.66651e-104	0.011	0.263	-7.11057	9.82946e-132	0	0.263	-8.55679	0.0123783	0.009	0.263	-7.95333	1.78756e-201	0.005	0.263	-8.68303	9.75886e-131	0.002	0.263	-9.08252	3.81214e-56
Endothelial	Ly6c1	0.091	0.26	-4.51384	5.81795e-91	0.154	0.26	-2.73263	1	0.062	0.26	-4.94611	1.39717e-34	0.025	0.26	-6.39055	1.7732e-31	0.073	0.26	-5.13917	3.80967e-08	0	0.26	-8.21672	0.0087256	0.258	0.26	-2.13249	1	0.061	0.26	-4.82762	7.1398e-82	0.12	0.26	-3.3942	1	0.185	0.26	-2.8924	1.28864e-20	0.136	0.26	-3.57596	1.70246e-33	0.109	0.26	-4.04434	1.325e-21
Endothelial	Ets1	0.008	0.131	-5.56097	5.25245e-92	0.062	0.131	-1.64553	1	0.005	0.131	-6.25402	4.40022e-22	0.011	0.131	-5.75981	1.09772e-12	0.012	0.131	-5.82093	0.00085782	0.013	0.131	-3.84987	1	0.01	0.131	-4.46268	6.86076e-40	0.008	0.131	-5.58554	2.99554e-56	0	0.131	-5.60348	1	0.008	0.131	-5.24708	1.29325e-83	0.03	0.131	-3.17053	1.98145e-32	0.021	0.131	-3.66921	7.74088e-16
Endothelial	Cavin2	0.014	0.23	-6.26469	3.47359e-175	0.031	0.23	-4.35158	1	0.007	0.23	-6.52109	4.33022e-45	0.002	0.23	-7.65329	1.87477e-31	0.016	0.23	-5.43269	8.63796e-11	0	0.23	-7.22452	0.0639739	0.012	0.23	-5.74442	3.2369e-83	0.019	0.23	-5.67187	9.3197e-102	0	0.23	-7.16794	0.10036	0.046	0.23	-4.32683	2.948e-109	0.088	0.23	-3.20226	7.41377e-43	0.079	0.23	-3.38822	3.54997e-21
Endothelial	Gngt2	0.002	0.202	-8.72385	7.96339e-175	0	0.202	-6.23104	1	0.005	0.202	-7.21172	5.72604e-39	0.007	0.202	-5.85109	5.19673e-25	0.008	0.202	-6.98578	1.70242e-09	0	0.202	-6.49407	0.36707	0.001	0.202	-9.43634	5.94937e-80	0.002	0.202	-8.55508	1.74589e-104	0.027	0.202	-4.86047	1	0	0.202	-11.9501	1.12156e-162	0.002	0.202	-6.95056	2.74468e-97	0.001	0.202	-8.56725	2.0612e-40
Endothelial	Cxcl12	0.006	0.292	-7.5079	6.41234e-257	0.031	0.292	-3.83905	0.19774	0.007	0.292	-6.85268	3.32913e-62	0.004	0.292	-7.08948	8.74205e-43	0.004	0.292	-8.37187	1.03622e-17	0.051	0.292	-4.57197	0.053429	0.006	0.292	-7.24341	7.2702e-120	0.002	0.292	-8.36442	6.76699e-162	0.013	0.292	-5.57141	0.00565656	0.004	0.292	-7.959	2.02371e-238	0.006	0.292	-7.49359	4.96927e-147	0.005	0.292	-6.62516	6.65332e-63
Endothelial	Epas1	0.174	0.128	-2.10778	1	0.246	0.128	-1.59145	1	0.038	0.128	-3.92092	3.03665e-10	0.162	0.128	-2.40061	1	0.19	0.128	-2.23468	1	0.09	0.128	-3.09628	1	0.02	0.128	-4.85301	6.62881e-32	0.081	0.128	-3.01216	5.70704e-06	0.08	0.128	-2.26868	1	0.043	0.128	-3.70948	8.13731e-34	0.097	0.128	-2.71465	0.170129	0.055	0.128	-3.61588	3.30819e-06
Endothelial	Eng	0.008	0.302	-6.71742	7.80637e-263	0	0.302	-6.67541	0.00730556	0.006	0.302	-6.54007	1.16523e-65	0.004	0.302	-7.32365	4.25715e-45	0.02	0.302	-4.43342	2.3231e-16	0	0.302	-6.93844	0.000470664	0.012	0.302	-5.67141	5.28288e-120	0.011	0.302	-6.39664	2.45608e-158	0	0.302	-6.88186	0.000884536	0.011	0.302	-5.84784	1.00458e-234	0.004	0.302	-7.36854	9.45947e-156	0.005	0.302	-7.51814	1.60398e-66
Endothelial	Col4a2	0.007	0.391	-7.74383	0	0	0.391	-7.27911	2.18476e-05	0.015	0.391	-6.68252	1.52432e-90	0.016	0.391	-7.08858	6.15008e-62	0.02	0.391	-5.77877	7.2299e-26	0	0.391	-7.54215	4.6336e-07	0.036	0.391	-4.59528	1.18025e-149	0.01	0.391	-6.8902	4.18794e-223	0	0.391	-7.48557	1.12466e-06	0.013	0.391	-6.36735	0	0.007	0.391	-6.95988	5.80789e-212	0.008	0.391	-7.66219	3.33509e-93
Endothelial	Cav1	0.074	0.328	-4.63947	7.91531e-175	0.046	0.328	-4.78893	0.0331453	0.057	0.328	-4.6991	1.26269e-54	0.039	0.328	-5.47244	9.69153e-42	0.04	0.328	-5.61281	2.16934e-17	0.077	0.328	-5.19491	0.0167676	0.231	0.328	-2.17986	1.45307e-17	0.301	0.328	-2.34385	1.09272e-09	0.293	0.328	-2.37866	1	0.397	0.328	-1.49598	1	0.348	0.328	-1.83352	1	0.327	0.328	-1.96988	1
Endothelial	Mgll	0.093	0.18	-2.56563	2.02561e-28	0.169	0.18	-1.04375	1	0.107	0.18	-2.01416	0.000252617	0.326	0.18	-0.699502	0.000527609	0.177	0.18	-1.34849	1	0.244	0.18	-0.65558	1	0.044	0.18	-2.96732	1.32055e-36	0.226	0.18	-0.879176	1	0.32	0.18	-0.261574	1	0.042	0.18	-3.09011	1.5698e-70	0.062	0.18	-2.77141	3.41724e-33	0.056	0.18	-2.6414	2.70985e-15
Endothelial	Klf2	0.045	0.339	-4.7028	1.7489e-228	0.062	0.339	-4.87897	0.0318472	0.042	0.339	-5.02674	9.62962e-64	0.028	0.339	-5.65708	1.39201e-46	0.036	0.339	-5.10872	1.1858e-18	0.013	0.339	-5.87664	9.46491e-05	0.039	0.339	-4.95187	9.82896e-120	0.033	0.339	-4.76333	2.63524e-158	0.013	0.339	-6.88586	0.000170242	0.023	0.339	-5.33692	2.47798e-246	0.141	0.339	-2.48681	6.55154e-64	0.104	0.339	-3.10256	9.08462e-41
Endothelial	Nrp1	0.013	0.319	-5.90973	4.01607e-270	0	0.319	-6.80994	0.00265232	0.006	0.319	-7.79665	6.05063e-71	0.011	0.319	-6.43222	1.19231e-46	0.012	0.319	-5.5816	3.51887e-19	0	0.319	-7.07297	0.000140845	0.025	0.319	-4.92229	7.00216e-119	0.009	0.319	-6.35942	2.6215e-171	0.067	0.319	-3.35446	0.0489508	0.004	0.319	-7.49601	6.73663e-266	0.009	0.319	-6.61481	7.01659e-162	0.012	0.319	-5.54014	7.16157e-68
Endothelial	Elk3	0.043	0.174	-3.28803	3.48943e-72	0.031	0.174	-3.32395	1	0.076	0.174	-2.37164	5.07177e-10	0.049	0.174	-2.79406	1.00549e-10	0.077	0.174	-2.94273	0.25984	0.09	0.174	-2.93859	1	0.042	0.174	-2.80856	1.23657e-35	0.063	0.174	-2.48182	3.91448e-32	0.093	0.174	-2.42538	1	0.058	0.174	-2.46394	8.03291e-49	0.046	0.174	-3.02203	1.17805e-41	0.049	0.174	-2.86952	7.3764e-17
Endothelial	Rgcc	0.22	0.157	-1.52749	1	0.308	0.157	-0.511306	1	0.06	0.157	-3.32432	3.8977e-10	0.176	0.157	-2.14043	1	0.234	0.157	-1.58616	1	0.231	0.157	-1.62843	1	0.051	0.157	-3.00133	3.29127e-24	0.08	0.157	-2.51936	3.71099e-15	0.12	0.157	-1.75912	1	0.041	0.157	-3.26266	9.18599e-55	0.129	0.157	-1.6248	1	0.097	0.157	-2.27535	0.0112327
Endothelial	Cdh5	0.301	0.174	-1.11494	7.24873e-12	0.369	0.174	-0.484339	1	0.19	0.174	-1.38767	1	0.278	0.174	-0.944015	1	0.371	0.174	-0.990621	0.000986269	0.321	0.174	-1.28426	1	0.115	0.174	-2.29175	1.58465e-06	0.236	0.174	-1.31573	1	0.267	0.174	-0.561471	1	0.169	0.174	-1.63527	1	0.167	0.174	-1.73864	1	0.182	0.174	-1.55882	1
Endothelial	Tspan7	0.178	0.152	-1.68349	1	0.215	0.152	-1.26392	1	0.282	0.152	-0.425113	1.18258e-07	0.482	0.152	0.334075	2.06348e-48	0.145	0.152	-2.34593	1	0.423	0.152	-0.182015	0.00422657	0.144	0.152	-1.60099	1	0.131	0.152	-1.78173	1	0.107	0.152	-2.59911	1	0.09	0.152	-2.23819	5.4662e-14	0.095	0.152	-2.36815	6.11521e-08	0.132	0.152	-1.72376	1
Endothelial	Ptprm	0.044	0.249	-3.93898	1.39429e-138	0.062	0.249	-3.70059	1	0.021	0.249	-4.8164	8.53038e-45	0.051	0.249	-4.23908	1.57438e-23	0.069	0.249	-3.0569	4.95676e-07	0.154	0.249	-2.4697	1	0.046	0.249	-3.2302	2.99859e-66	0.048	0.249	-3.67703	4.43111e-85	0.027	0.249	-3.3992	0.397655	0.054	0.249	-3.28649	2.02571e-112	0.049	0.249	-3.43813	5.82573e-79	0.062	0.249	-3.08834	1.83816e-30
Endothelial	Kitl	0.107	0.156	-2.01505	3.00728e-09	0.046	0.156	-3.99257	1	0.081	0.156	-2.3511	1.42036e-05	0.213	0.156	-0.696972	1	0.077	0.156	-2.52426	1	0.128	0.156	-1.66343	1	0.077	0.156	-2.00177	2.27313e-12	0.169	0.156	-1.13389	1	0.253	0.156	-0.618479	1	0.117	0.156	-1.55527	0.000136778	0.201	0.156	-0.346848	1	0.212	0.156	-0.482477	1
Endothelial	Cav2	0.14	0.144	-1.56612	1	0.138	0.144	-0.916589	1	0.081	0.144	-1.8136	0.00443448	0.092	0.144	-2.60415	1	0.105	0.144	-1.17693	1	0.103	0.144	-2.84066	1	0.163	0.144	-0.744064	1	0.247	0.144	-0.369861	6.53073e-09	0.333	0.144	0.208178	1	0.211	0.144	-0.383755	0.00332547	0.233	0.144	-0.355676	1.17655e-05	0.225	0.144	-0.494096	0.655043
Endothelial	Thbd	0.423	0.243	-0.206273	9.47999e-20	0.4	0.243	-0.854615	1	0.269	0.243	-0.757732	1	0.143	0.243	-2.28709	2.05868e-06	0.419	0.243	-0.255295	1	0.231	0.243	-1.82805	1	0.071	0.243	-2.83834	1.90934e-48	0.141	0.243	-2.1352	7.14162e-25	0.133	0.243	-2.23324	1	0.082	0.243	-2.66119	1.66019e-75	0.087	0.243	-2.81395	8.79114e-50	0.101	0.243	-2.17562	1.78373e-17
Endothelial	Ebf1	0.019	0.41	-7.24344	0	0.015	0.41	-6.87192	1.42391e-05	0.006	0.41	-8.40986	2.46105e-100	0.012	0.41	-8.08432	2.56452e-67	0.016	0.41	-7.75316	9.63876e-29	0.026	0.41	-5.83673	7.55939e-07	0.012	0.41	-7.31231	3.73397e-182	0.018	0.41	-6.88916	3.50497e-229	0	0.41	-8.61391	2.28556e-07	0.01	0.41	-7.4138	0	0.015	0.41	-7.2633	3.09993e-219	0.018	0.41	-6.73198	9.28926e-96
Endothelial	Clic4	0.143	0.527	-3.65882	0	0.138	0.527	-3.63017	1.638e-06	0.163	0.527	-2.9467	1.01614e-88	0.086	0.527	-4.31711	1.00746e-81	0.133	0.527	-3.57802	8.82257e-32	0.244	0.527	-2.92345	7.42055e-06	0.275	0.527	-1.70376	1.8004e-80	0.213	0.527	-2.60288	1.3495e-160	0.16	0.527	-3.0508	7.8424e-07	0.19	0.527	-2.49559	9.41331e-222	0.426	0.527	-1.14999	1.50799e-37	0.352	0.527	-1.65081	3.8137e-37
Muscle	Myh11	0.006	0.056	-8.30773	2.51562e-32	0	0.056	-7.07818	1	0	0.056	-10.7752	5.88581e-08	0.009	0.056	-6.45952	0.0362218	0.012	0.056	-6.08074	1	0.013	0.056	-5.24513	1	0.004	0.056	-7.79251	3.1363e-15	0.002	0.056	-9.3999	4.46572e-23	0	0.056	-7.28463	1	0.004	0.056	-8.25605	2.04915e-31	0.004	0.056	-7.97083	1.1402e-18	0.002	0.056	-8.46383	5.35126e-07
Muscle	Tagln	0	0.059	-10.7325	1.08905e-46	0	0.059	-5.7987	1	0	0.059	-9.49572	1.66752e-08	0.002	0.059	-7.58695	0.000278163	0	0.059	-7.73053	1	0	0.059	-6.06173	1	0.001	0.059	-8.08249	2.51095e-18	0	0.059	-10.8881	9.59453e-27	0.013	0.059	-4.93177	1	0.001	0.059	-7.38528	5.76677e-40	0.002	0.059	-6.96258	5.28255e-22	0	0.059	-9.49743	1.61634e-08
Muscle	Myl9	0.006	0.102	-9.03509	7.67161e-72	0	0.102	-7.91144	1	0.007	0.102	-8.10334	8.59939e-15	0.011	0.102	-7.96906	2.65836e-08	0.008	0.102	-8.30502	0.031467	0.038	0.102	-5.53873	1	0.011	0.102	-7.1166	8.65963e-28	0.005	0.102	-8.452	1.41086e-43	0	0.102	-8.11789	1	0.009	0.102	-7.39999	1.68714e-58	0.007	0.102	-7.18263	1.28878e-38	0.013	0.102	-7.07864	1.306e-12
Muscle	Acta2	0.038	0.092	-6.27297	1.07091e-17	0.046	0.092	-5.20402	1	0.009	0.092	-7.8291	1.15969e-11	0.011	0.092	-8.64199	8.71015e-07	0.065	0.092	-4.79337	1	0.013	0.092	-7.05273	1	0.015	0.092	-7.26866	1.09774e-20	0.019	0.092	-7.12759	8.98568e-24	0.04	0.092	-5.18741	1	0.037	0.092	-5.65282	1.15922e-16	0.082	0.092	-4.4835	1	0.065	0.092	-5.14126	1
Muscle	Mustn1	0.004	0.253	-8.28339	8.46578e-222	0	0.253	-7.39416	0.128356	0.005	0.253	-8.27964	1.9641e-52	0	0.253	-10.5215	2.55063e-36	0.008	0.253	-6.71423	1.10384e-13	0.026	0.253	-6.10513	0.100838	0.002	0.253	-8.48512	4.24957e-103	0.004	0.253	-8.20219	2.70462e-134	0	0.253	-7.60061	0.0236449	0.003	0.253	-8.28802	8.05608e-203	0.001	0.253	-10.4217	7.28443e-129	0.002	0.253	-9.15598	1.94475e-53
Muscle	Mylk	0.052	0.137	-4.07592	1.91945e-33	0.031	0.137	-5.78447	1	0.028	0.137	-4.26004	1.16234e-14	0.04	0.137	-4.40955	7.36285e-07	0.06	0.137	-3.79071	1	0.064	0.137	-4.55087	1	0.016	0.137	-5.68676	7.51827e-38	0.032	0.137	-4.72531	1.44033e-35	0.013	0.137	-6.21241	1	0.021	0.137	-5.00056	6.59643e-66	0.029	0.137	-4.59656	9.22638e-36	0.034	0.137	-4.18521	8.04513e-13
Muscle	Pde3a	0.005	0.128	-6.74513	4.89865e-97	0	0.128	-5.9149	1	0.023	0.128	-4.15967	7.99647e-15	0.009	0.128	-5.69762	1.34427e-12	0	0.128	-7.84672	6.84714e-05	0	0.128	-6.17793	1	0.013	0.128	-4.35672	3.31829e-36	0.009	0.128	-5.49029	5.39217e-53	0	0.128	-6.12135	1	0.009	0.128	-5.63887	1.37036e-79	0.01	0.128	-5.38289	2.08922e-48	0.007	0.128	-5.00024	2.76827e-20
Muscle	Fxyd1	0.003	0.379	-9.90311	0	0	0.379	-7.25665	4.88825e-05	0.005	0.379	-7.22372	3.97163e-90	0.002	0.379	-8.87887	1.74692e-62	0.004	0.379	-7.6905	1.64894e-26	0.013	0.379	-5.57155	3.78621e-06	0.001	0.379	-9.72206	1.14219e-172	0.004	0.379	-7.60244	2.6915e-221	0.013	0.379	-5.88675	7.88632e-06	0.003	0.379	-8.52991	0	0.007	0.379	-6.99716	1.41038e-204	0.009	0.379	-6.38263	3.03308e-88
Muscle	Dmd	0.112	0.171	-2.60158	8.4625e-14	0.046	0.171	-3.80692	1	0.088	0.171	-2.61114	1.04295e-06	0.146	0.171	-2.01513	1	0.173	0.171	-1.9353	1	0.154	0.171	-1.8528	1	0.087	0.171	-2.33497	3.47031e-13	0.125	0.171	-2.07659	6.59561e-05	0.08	0.171	-1.9203	1	0.1	0.171	-2.28044	3.41756e-17	0.099	0.171	-2.45496	1.65757e-12	0.116	0.171	-2.10519	0.0788298
Muscle	Fermt2	0.022	0.353	-5.66576	3.91639e-290	0	0.353	-6.82436	0.000297884	0.018	0.353	-5.4822	1.96819e-76	0.025	0.353	-5.45445	8.68701e-51	0.024	0.353	-5.60247	1.32963e-21	0.038	0.353	-4.78726	0.000179501	0.031	0.353	-4.52248	4.59993e-132	0.02	0.353	-5.52456	1.59912e-183	0	0.353	-7.03081	2.25339e-05	0.023	0.353	-4.901	2.08695e-260	0.042	0.353	-3.93192	2.2351e-148	0.038	0.353	-4.36387	1.71035e-68
Muscle	Cald1	0.189	0.431	-2.54714	3.0324e-143	0.246	0.431	-2.18254	1	0.097	0.431	-3.55538	3.51329e-73	0.053	0.431	-4.86827	2.35524e-62	0.149	0.431	-3.02556	3.15612e-17	0.103	0.431	-3.33236	8.04294e-05	0.141	0.431	-2.56847	8.85814e-98	0.083	0.431	-3.78158	3.44737e-178	0.093	0.431	-3.39653	5.16178e-05	0.16	0.431	-2.59102	2.39457e-152	0.453	0.431	-0.47194	1	0.297	0.431	-1.21722	1.10472e-14
Muscle	Filip1l	0.194	0.279	-1.97235	3.2563e-28	0.108	0.279	-3.24278	1	0.174	0.279	-1.73001	6.22677e-10	0.474	0.279	-0.21697	0.000322141	0.177	0.279	-2.41257	0.0513506	0.372	0.279	-0.63588	1	0.147	0.279	-1.54577	1.23567e-24	0.379	0.279	-0.457505	1	0.453	0.279	-0.0742954	1	0.146	0.279	-1.79602	1.08886e-45	0.255	0.279	-0.995613	0.17966	0.199	0.279	-1.3909	3.5429e-05
Muscle	Myod1	0	0.004	-6.13262	1	0	0.004	-0.267005	1	0	0.004	-3.96403	1	0	0.004	-3.39438	1	0	0.004	-2.19883	1	0	0.004	-0.530039	1	0	0.004	-4.93987	1	0	0.004	-5.35642	1	0	0.004	-0.473456	1	0	0.004	-5.9861	1	0.001	0.004	-3.61917	1	0	0.004	-3.96574	1
Muscle	Myf5	0	0.01	-6.37855	5.00417e-05	0	0.01	-2.1111	1	0	0.01	-5.80812	1	0	0.01	-5.23848	1	0	0.01	-4.04293	1	0	0.01	-2.37413	1	0	0.01	-6.78396	0.997183	0	0.01	-7.20052	0.0481901	0	0.01	-2.31755	1	0.001	0.01	-5.37515	0.00139671	0.001	0.01	-5.46326	1	0	0.01	-5.80983	1
Muscle	Chrdl2	0.001	0.015	-7.21639	4.57725e-08	0	0.015	-2.42558	1	0.002	0.015	-2.96948	1	0	0.015	-5.55296	1	0	0.015	-4.35741	1	0	0.015	-2.68862	1	0	0.015	-7.09844	0.0214948	0	0.015	-7.515	0.000305275	0	0.015	-2.63203	1	0.001	0.015	-6.5113	6.42748e-07	0.001	0.015	-5.51913	0.0125576	0.002	0.015	-4.72008	1
Muscle	Cdh15	0.001	0.013	-5.77428	2.29992e-06	0	0.013	-1.84197	1	0.002	0.013	-3.35157	1	0.002	0.013	-3.03605	1	0	0.013	-3.7738	1	0	0.013	-2.10501	1	0	0.013	-6.51483	0.125829	0	0.013	-5.42416	0.0122623	0	0.013	-2.04842	1	0	0.013	-6.14858	5.21237e-06	0	0.013	-6.83153	0.00838115	0	0.013	-5.5407	1
Muscle	Cmtm5	0	0.003	-6.09429	1	0	0.003	-0.228675	1	0	0.003	-3.9257	1	0	0.003	-3.35605	1	0	0.003	-2.1605	1	0	0.003	-0.49171	1	0	0.003	-4.90154	1	0	0.003	-3.12142	1	0	0.003	-0.435126	1	0	0.003	-5.94777	1	0	0.003	-5.21823	1	0	0.003	-3.92741	1
Muscle	Gal	0	0.004	-5.68448	1	0	0.004	-0.930766	1	0.001	0.004	-3.54953	1	0	0.004	-4.05815	1	0	0.004	-2.86259	1	0	0.004	-1.1938	1	0	0.004	-5.60363	1	0	0.004	-6.02019	1	0	0.004	-1.13722	1	0	0.004	-5.6652	1	0	0.004	-5.92032	1	0.005	0.004	-1.06911	1
Muscle	Defb25	0	0.012	-7.35693	7.26238e-07	0	0.012	-1.49131	1	0	0.012	-5.18833	1	0	0.012	-4.61869	1	0	0.012	-3.42314	1	0	0.012	-1.75435	1	0	0.012	-6.16417	0.305112	0	0.012	-6.58073	0.010118	0	0.012	-1.69776	1	0	0.012	-7.21041	6.57296e-06	0	0.012	-6.48087	0.0250036	0.002	0.012	-3.00121	1
Muscle	Gpx3	0.002	0.048	-7.94649	7.41357e-33	0	0.048	-5.4487	1	0.002	0.048	-6.22331	3.30097e-05	0	0.048	-8.57608	0.00358111	0	0.048	-7.38053	1	0	0.048	-5.71173	1	0	0.048	-10.1216	5.77494e-15	0.002	0.048	-7.6628	1.35762e-18	0	0.048	-5.65515	1	0.001	0.048	-8.22354	4.92331e-31	0.002	0.048	-6.78456	1.60976e-16	0.007	0.048	-2.21769	0.00221283
Muscle	Rapsn	0.001	0.007	-3.93272	0.152552	0	0.007	-0.830054	1	0.001	0.007	-1.98104	1	0	0.007	-3.95743	1	0	0.007	-2.76188	1	0	0.007	-1.09309	1	0	0.007	-5.50291	1	0	0.007	-5.91947	1	0	0.007	-1.0365	1	0.001	0.007	-2.96984	1	0	0.007	-5.81961	1	0.002	0.007	-2.94546	1
Muscle	Chrna1	0	0.005	-7.04645	0.77478	0	0.005	-1.18084	1	0	0.005	-4.87786	1	0	0.005	-4.30822	1	0	0.005	-3.11267	1	0	0.005	-1.44387	1	0	0.005	-5.8537	1	0.001	0.005	-1.96614	1	0	0.005	-1.38729	1	0.001	0.005	-2.82997	1	0.001	0.005	-4.82893	1	0.001	0.005	-2.60368	1
Muscle	Jsrp1	0.002	0.006	-3.90508	1	0	0.006	-0.569834	1	0	0.006	-4.26686	1	0.002	0.006	-2.29291	1	0	0.006	-2.50166	1	0	0.006	-0.832869	1	0	0.006	-5.24269	1	0.001	0.006	-3.85177	1	0	0.006	-0.776285	1	0	0.006	-4.32382	1	0.002	0.006	-1.88187	1	0.004	0.006	-0.773514	1
Muscle	Pax7	0.004	0.014	-3.11483	0.426169	0	0.014	-2.44244	1	0.007	0.014	-1.95573	1	0.009	0.014	-2.86267	1	0.012	0.014	-2.79883	1	0	0.014	-2.70548	1	0.007	0.014	-1.97924	1	0.005	0.014	-3.6695	1	0	0.014	-2.64889	1	0.005	0.014	-2.55328	1	0.001	0.014	-4.80906	0.0181515	0.001	0.014	-5.23313	1
Muscle	Mrln	0.018	0.019	-1.82778	1	0.031	0.019	-0.696663	1	0.013	0.019	-1.67881	1	0.002	0.019	-4.91325	1	0.012	0.019	-2.57988	1	0	0.019	-2.78503	1	0.002	0.019	-5.06921	0.0677413	0	0.019	-7.61141	2.89742e-06	0	0.019	-2.72844	1	0.002	0.019	-4.19208	1.18041e-06	0.003	0.019	-3.85722	0.0374738	0.005	0.019	-2.5548	1
Muscle	Des	0.001	0.059	-6.87398	2.74951e-45	0	0.059	-4.98559	1	0.005	0.059	-5.53065	1.33839e-06	0	0.059	-8.11297	9.31572e-05	0	0.059	-6.91742	1	0	0.059	-5.24863	1	0	0.059	-9.65845	2.07011e-19	0	0.059	-10.075	9.59454e-27	0	0.059	-5.19204	1	0	0.059	-9.54015	6.0659e-42	0.001	0.059	-7.40526	4.28225e-23	0.002	0.059	-5.34757	1.6523e-07
Muscle	Ankrd1	0	0.007	-5.44744	0.018803	0	0.007	-1.91958	1	0	0.007	-5.6166	1	0	0.007	-5.04696	1	0	0.007	-3.8514	1	0	0.007	-2.18261	1	0.001	0.007	-3.98928	1	0.001	0.007	-5.07359	1	0	0.007	-2.12603	1	0.001	0.007	-5.50715	0.285193	0.001	0.007	-2.55101	1	0.002	0.007	-1.35477	1
Muscle	Traf3ip3	0.003	0.018	-3.61395	1.46571e-05	0	0.018	-2.232	1	0.002	0.018	-3.3575	1	0.002	0.018	-3.85662	1	0.008	0.018	-2.69334	1	0	0.018	-2.49504	1	0.002	0.018	-4.39631	0.120236	0	0.018	-7.32142	6.29508e-06	0	0.018	-2.43845	1	0.001	0.018	-4.49712	1.03696e-07	0	0.018	-7.22156	2.50706e-05	0	0.018	-5.93073	1
Muscle	Fgfr4	0.009	0.015	-1.85511	1	0.015	0.015	-1.00582	1	0.006	0.015	-2.34784	1	0.023	0.015	-0.0631379	1	0.02	0.015	-1.36053	1	0.013	0.015	0.798053	1	0.004	0.015	-3.13696	1	0.007	0.015	-1.90469	1	0.027	0.015	1.42847	1	0.002	0.015	-3.4608	0.000324156	0.008	0.015	-1.89687	1	0.002	0.015	-3.51551	1
Muscle	Heyl	0.001	0.031	-6.8	2.37743e-21	0	0.031	-3.08038	1	0	0.031	-6.7774	0.00672459	0.002	0.031	-5.47447	1	0	0.031	-5.01221	1	0	0.031	-3.34341	1	0.002	0.031	-4.39309	5.08634e-07	0	0.031	-7.02752	6.36136e-12	0	0.031	-3.28683	1	0.001	0.031	-5.73927	1.10922e-17	0.001	0.031	-6.49472	2.40703e-10	0.002	0.031	-3.44235	0.06688
Muscle	Il12a	0	0.002	-3.48246	1	0	0.002	1.23195	1	0.001	0.002	-1.34069	1	0	0.002	-1.89543	1	0	0.002	-0.699883	1	0	0.002	0.968911	1	0	0.002	-3.44091	1	0	0.002	-3.85747	1	0	0.002	1.02549	1	0	0.002	-4.48715	1	0	0.002	-3.75761	1	0	0.002	-2.46679	1
Muscle	C1qtnf3	0.002	0.246	-8.89689	1.58367e-219	0	0.246	-6.86781	0.186002	0.002	0.246	-8.71706	1.49767e-51	0	0.246	-9.99519	4.70059e-35	0	0.246	-8.79964	4.70393e-14	0.026	0.246	-4.01192	0.231263	0.002	0.246	-7.63255	1.10762e-99	0.002	0.246	-7.92337	1.47465e-131	0	0.246	-7.07426	0.0361705	0.001	0.246	-9.40675	1.63669e-200	0.002	0.246	-8.54364	3.35566e-123	0.005	0.246	-7.01136	1.69319e-50
[truncated: 72 more columns]
